# Supplementary material for: Targeted enrichment beyond the consensus coding DNA sequence exome reveals exons with higher variant densities
Source: Genome Biol. 2011 Jul 25;12(7):R68. doi: 10.1186/gb-2011-12-7-r68 (PMC3218830; doi:10.1186/gb-2011-12-7-r68)
Supplement: Additional file 2 — Mutation spectrum. The mutation spectrum, transition:transversion ratio of discovered variants ordered by subregion. [file gb-2011-12-7-r68-S2.XLS]

## Sheet: Sheet1
Ref->Var Base	Illumina												SOLiD						Capture AVG			SOLID WGS European								SOLID WGS African								WGS AVG
	721 10x						722 10x						440
	CCDS		Predicted		Regulome		CCDS		Predicted		Regulome		CCDS		Predicted		Regulome		CCDS	Predicted	Regulome	CCDS		Predicted		Regulome		WG		CCDS		Predicted		Regulome		WG		CCDS	Predicted	Regulome	WG
A->C	1022	0.0642484	727	0.0692579	187	0.0909976	1043	0.0636092	742	0.069934	203	0.0939815	961	0.0696427	558	0.0699073	143	0.0881628	0.0658335	0.0696997	0.0910473	996	0.0547433	635	0.0614001	228	0.09062	258285	0.0830463	1319	0.0599927	772	0.0603219	237	0.0906656	313297	0.0846823	0.057368	0.060861	0.0906428	0.0838643
A->G	5641	0.354624	3296	0.313994	599	0.291484	5839	0.356102	3355	0.316211	623	0.288426	4955	0.359084	2434	0.304936	482	0.297164	0.356603	0.311714	0.292358	6592	0.362317	3171	0.306614	722	0.286963	1026434	0.330029	7950	0.361594	3899	0.304657	734	0.280796	1234105	0.333571	0.361955	0.305635	0.28388	0.3318
A->T	491	0.0308669	421	0.0401067	81	0.0394161	531	0.032384	396	0.0373233	96	0.0444444	514	0.0372491	336	0.0420947	82	0.0505549	0.0335	0.0398416	0.0448051	552	0.0303397	413	0.0399342	126	0.0500795	215362	0.0692453	745	0.0338852	438	0.0342241	156	0.0596787	252206	0.0681698	0.0321124	0.0370792	0.0548791	0.0687075
C->A	992	0.0623625	829	0.0789749	207	0.10073	1017	0.0620235	869	0.0819039	215	0.099537	854	0.0618885	654	0.0819344	167	0.102959	0.0620915	0.0809377	0.101075	1158	0.0636474	850	0.0821891	252	0.100159	267829	0.086115	1328	0.0604021	1052	0.0822003	278	0.10635	314836	0.0850983	0.0620247	0.0821947	0.103255	0.0856066
C->G	1456	0.091532	1156	0.110127	316	0.153771	1464	0.0892846	1163	0.109614	323	0.149537	1112	0.0805855	888	0.11125	211	0.130086	0.0871341	0.11033	0.144465	1394	0.0766187	1069	0.103365	355	0.141097	269828	0.0867577	1857	0.0844628	1382	0.107986	364	0.13925	328778	0.0888668	0.0805408	0.105675	0.140174	0.0878122
C->T	6305	0.396366	4068	0.387539	665	0.323601	6503	0.396597	4085	0.385014	700	0.324074	5403	0.39155	3112	0.389877	537	0.331073	0.394838	0.387477	0.326249	7502	0.412334	4204	0.406498	833	0.331081	1072395	0.344807	8787	0.399663	5255	0.410611	845	0.323259	1256451	0.339611	0.405999	0.408554	0.32717	0.342209
Transit	11946	0.75099	7364	0.701534	1264	0.615085	12342	0.752699	7440	0.701225	1323	0.6125	10358	0.750634	5546	0.694813	1019	0.628237	0.751441	0.699191	0.618607	14094	0.774651	7375	0.713112	1555	0.618045	2098829	0.674836	16737	0.761257	9154	0.715268	1579	0.604055	2490556	0.673183	0.767954	0.71419	0.61105	0.674009
Transv	3961	0.24901	3133	0.298466	791	0.384915	4055	0.247301	3170	0.298775	837	0.3875	3441	0.249366	2436	0.305187	603	0.371763	0.248559	0.300809	0.381393	4100	0.225349	2967	0.286888	961	0.381955	1011304	0.325164	5249	0.238743	3644	0.284732	1035	0.395945	1209117	0.326817	0.232046	0.28581	0.38895	0.325991
SUM	15907		10497		2055		16397		10610		2160		13799		7982		1622					18194		10342		2516		3110133		21986		12798		2614		3699673
