# Supplementary material for: Targeted enrichment beyond the consensus coding DNA sequence exome reveals exons with higher variant densities
Source: Genome Biol. 2011 Jul 25;12(7):R68. doi: 10.1186/gb-2011-12-7-r68 (PMC3218830; doi:10.1186/gb-2011-12-7-r68)
Supplement: Additional file 3 — REC-set targets. Targeted regions in the REC-set. [file gb-2011-12-7-r68-S3.GZ › RECome.bed]

chr1	4832	4884	chr1.1
chr1	5658	5810	chr1.2
chr1	6739	6918	chr1.3
chr1	7468	7557	chr1.4
chr1	7567	7605	chr1.5
chr1	8130	8211	chr1.6
chr1	14600	14731	chr1.7
chr1	19183	19234	chr1.8
chr1	20228	20366	chr1.9
chr1	20838	20973	chr1.10
chr1	25000	25038	chr1.11
chr1	25139	25345	chr1.12
chr1	25583	25945	chr1.13
chr1	58953	59872	chr1.14
chr1	80149	80969	chr1.15
chr1	110637	110796	chr1.16
chr1	118917	119081	chr1.17
chr1	123236	123430	chr1.18
chr1	129937	130203	chr1.19
chr1	136248	139571	chr1.20
chr1	151176	151389	chr1.21
chr1	158472	158631	chr1.22
chr1	163615	163728	chr1.23
chr1	218143	218474	chr1.24
chr1	218488	218639	chr1.25
chr1	224217	224348	chr1.26
chr1	228280	228422	chr1.27
chr1	248879	248985	chr1.28
chr1	256958	257117	chr1.29
chr1	323991	324135	chr1.30
chr1	332254	332837	chr1.31
chr1	340387	340493	chr1.32
chr1	341834	342240	chr1.33
chr1	357521	358461	chr1.34
chr1	411258	411706	chr1.35
chr1	435876	436019	chr1.36
chr1	443507	443812	chr1.37
chr1	450242	450344	chr1.38
chr1	451613	453714	chr1.39
chr1	460769	461232	chr1.40
chr1	513359	513697	chr1.41
chr1	519477	520012	chr1.42
chr1	520325	520459	chr1.43
chr1	522541	522742	chr1.44
chr1	554161	554254	chr1.45
chr1	556049	556128	chr1.46
chr1	610958	611898	chr1.47
chr1	645274	645444	chr1.48
chr1	649600	649794	chr1.49
chr1	671937	675260	chr1.50
chr1	687020	687233	chr1.51
chr1	689965	690169	chr1.52
chr1	703526	703906	chr1.53
chr1	704100	704201	chr1.54
chr1	707179	707435	chr1.55
chr1	709612	709934	chr1.56
chr1	730018	730119	chr1.57
chr1	731041	731134	chr1.58
chr1	732459	732709	chr1.59
chr1	733816	733866	chr1.60
chr1	734864	735304	chr1.61
chr1	735309	735405	chr1.62
chr1	742615	742956	chr1.63
chr1	743965	745078	chr1.64
chr1	751449	752766	chr1.65
chr1	752930	753031	chr1.66
chr1	766442	767264	chr1.67
chr1	777913	778010	chr1.68
chr1	778633	779655	chr1.69
chr1	795328	795445	chr1.70
chr1	799354	799593	chr1.71
chr1	801988	802147	chr1.72
chr1	837187	840215	chr1.73
chr1	842112	842157	chr1.74
chr1	842703	842837	chr1.75
chr1	843264	843778	chr1.76
chr1	844577	844936	chr1.77
chr1	850122	850191	chr1.78
chr1	851164	851257	chr1.79
chr1	855397	855580	chr1.80
chr1	856281	856333	chr1.81
chr1	860635	860674	chr1.82
chr1	861014	861140	chr1.83
chr1	864282	864373	chr1.84
chr1	864514	864704	chr1.85
chr1	866386	866550	chr1.86
chr1	867378	867495	chr1.87
chr1	867650	868302	chr1.88
chr1	868414	868621	chr1.89
chr1	868940	869397	chr1.90
chr1	869936	870044	chr1.91
chr1	870299	870390	chr1.92
chr1	870760	870897	chr1.93
chr1	871415	871530	chr1.94
chr1	871644	872304	chr1.95
chr1	873373	873476	chr1.96
chr1	873732	873885	chr1.97
chr1	876369	876482	chr1.98
chr1	876800	876822	chr1.99
chr1	877242	877383	chr1.100
chr1	877654	877844	chr1.101
chr1	878417	878532	chr1.102
chr1	878795	878846	chr1.103
chr1	879024	879136	chr1.104
chr1	879246	879326	chr1.105
chr1	881165	881257	chr1.106
chr1	881337	881459	chr1.107
chr1	882136	882269	chr1.108
chr1	882341	883702	chr1.109
chr1	884171	884325	chr1.110
chr1	884412	884562	chr1.111
chr1	885936	886044	chr1.112
chr1	886535	886828	chr1.113
chr1	886868	886994	chr1.114
chr1	887068	887722	chr1.115
chr1	887946	888161	chr1.116
chr1	888348	888497	chr1.117
chr1	888579	888748	chr1.118
chr1	889160	889252	chr1.119
chr1	889349	889424	chr1.120
chr1	889591	889774	chr1.121
chr1	890205	890959	chr1.122
chr1	891774	891858	chr1.123
chr1	891946	892047	chr1.124
chr1	895519	895667	chr1.125
chr1	895763	895845	chr1.126
chr1	895928	896002	chr1.127
chr1	896121	896250	chr1.128
chr1	896319	896452	chr1.129
chr1	896566	896767	chr1.130
chr1	897317	897394	chr1.131
chr1	897530	897668	chr1.132
chr1	898103	898254	chr1.133
chr1	898428	898570	chr1.134
chr1	898742	898884	chr1.135
chr1	899075	899295	chr1.136
chr1	899558	899608	chr1.137
chr1	899684	899819	chr1.138
chr1	900954	901109	chr1.139
chr1	901414	901628	chr1.140
chr1	901741	901885	chr1.141
chr1	903706	903848	chr1.142
chr1	904123	906272	chr1.143
chr1	906379	906410	chr1.144
chr1	907307	907337	chr1.145
chr1	909557	909579	chr1.146
chr1	924301	924676	chr1.147
chr1	924768	925416	chr1.148
chr1	938159	938437	chr1.149
chr1	938630	938646	chr1.150
chr1	938741	938842	chr1.151
chr1	939226	939722	chr1.152
chr1	940755	940856	chr1.153
chr1	945415	945617	chr1.154
chr1	946238	946525	chr1.155
chr1	946786	946907	chr1.156
chr1	947443	947706	chr1.157
chr1	948065	948163	chr1.158
chr1	948284	948307	chr1.159
chr1	951761	951855	chr1.160
chr1	953085	953224	chr1.161
chr1	953312	953397	chr1.162
chr1	959798	959946	chr1.163
chr1	960519	960568	chr1.164
chr1	961972	962089	chr1.165
chr1	965657	965861	chr1.166
chr1	965907	966124	chr1.167
chr1	966415	966641	chr1.168
chr1	966720	966946	chr1.169
chr1	967198	967406	chr1.170
chr1	968481	968701	chr1.171
chr1	968780	968976	chr1.172
chr1	969065	969267	chr1.173
chr1	969351	969501	chr1.174
chr1	969576	969683	chr1.175
chr1	970403	970521	chr1.176
chr1	970601	970767	chr1.177
chr1	970975	971120	chr1.178
chr1	971206	971332	chr1.179
chr1	971402	971593	chr1.180
chr1	971639	971979	chr1.181
chr1	972062	972201	chr1.182
chr1	972569	972698	chr1.183
chr1	972815	972931	chr1.184
chr1	973018	973139	chr1.185
chr1	973254	973609	chr1.186
chr1	974109	974303	chr1.187
chr1	974478	974695	chr1.188
chr1	974808	975039	chr1.189
chr1	975145	975281	chr1.190
chr1	975475	975573	chr1.191
chr1	975669	975835	chr1.192
chr1	975968	976081	chr1.193
chr1	976274	976287	chr1.194
chr1	976495	976613	chr1.195
chr1	976695	976889	chr1.196
chr1	976970	977059	chr1.197
chr1	977228	977267	chr1.198
chr1	978703	978737	chr1.199
chr1	978818	979221	chr1.200
chr1	979690	979795	chr1.201
chr1	980066	981360	chr1.202
chr1	988303	988532	chr1.203
chr1	989414	989515	chr1.204
chr1	989737	989804	chr1.205
chr1	991072	991700	chr1.206
chr1	1008135	1008231	chr1.207
chr1	1009157	1009627	chr1.208
chr1	1009723	1009750	chr1.209
chr1	1011120	1011256	chr1.210
chr1	1012381	1012880	chr1.211
chr1	1015111	1015265	chr1.212
chr1	1015595	1015672	chr1.213
chr1	1015724	1015830	chr1.214
chr1	1015853	1016262	chr1.215
chr1	1016520	1016618	chr1.216
chr1	1016714	1016787	chr1.217
chr1	1017233	1017538	chr1.218
chr1	1041302	1041605	chr1.219
chr1	1047503	1047525	chr1.220
chr1	1067981	1069300	chr1.221
chr1	1082737	1082840	chr1.222
chr1	1082891	1082992	chr1.223
chr1	1083301	1083429	chr1.224
chr1	1092346	1092441	chr1.225
chr1	1093105	1093195	chr1.226
chr1	1094247	1094330	chr1.227
chr1	1104458	1104577	chr1.228
chr1	1104607	1104799	chr1.229
chr1	1104899	1104981	chr1.230
chr1	1105276	1105584	chr1.231
chr1	1105725	1105845	chr1.232
chr1	1105973	1106104	chr1.233
chr1	1106983	1107059	chr1.234
chr1	1107603	1107690	chr1.235
chr1	1108118	1108291	chr1.236
chr1	1109162	1109335	chr1.237
chr1	1110175	1110386	chr1.238
chr1	1110691	1110772	chr1.239
chr1	1117653	1118062	chr1.240
chr1	1121717	1121960	chr1.241
chr1	1122335	1122430	chr1.242
chr1	1122680	1123091	chr1.243
chr1	1128833	1129212	chr1.244
chr1	1129276	1129480	chr1.245
chr1	1129641	1129730	chr1.246
chr1	1130612	1130924	chr1.247
chr1	1131627	1131815	chr1.248
chr1	1136797	1136869	chr1.249
chr1	1136946	1137076	chr1.250
chr1	1137184	1137382	chr1.251
chr1	1137880	1137948	chr1.252
chr1	1138234	1138337	chr1.253
chr1	1138637	1138742	chr1.254
chr1	1138905	1139029	chr1.255
chr1	1139225	1139382	chr1.256
chr1	1142752	1143048	chr1.257
chr1	1143700	1146595	chr1.258
chr1	1148486	1148601	chr1.259
chr1	1149074	1149212	chr1.260
chr1	1153710	1154037	chr1.261
chr1	1157133	1157275	chr1.262
chr1	1157500	1160285	chr1.263
chr1	1167790	1167890	chr1.264
chr1	1168077	1168796	chr1.265
chr1	1169196	1169349	chr1.266
chr1	1169433	1169968	chr1.267
chr1	1171756	1171934	chr1.268
chr1	1176200	1176301	chr1.269
chr1	1180445	1180731	chr1.270
chr1	1181287	1181579	chr1.271
chr1	1182234	1182374	chr1.272
chr1	1182450	1182554	chr1.273
chr1	1183128	1183157	chr1.274
chr1	1183300	1186818	chr1.275
chr1	1188583	1188813	chr1.276
chr1	1190025	1190074	chr1.277
chr1	1191340	1191534	chr1.278
chr1	1193099	1193236	chr1.279
chr1	1198095	1198715	chr1.280
chr1	1198741	1199108	chr1.281
chr1	1199270	1199371	chr1.282
chr1	1204310	1204637	chr1.283
chr1	1205553	1205664	chr1.284
chr1	1207406	1207431	chr1.285
chr1	1207501	1207559	chr1.286
chr1	1209220	1209334	chr1.287
chr1	1210581	1210714	chr1.288
chr1	1210813	1210908	chr1.289
chr1	1211168	1211522	chr1.290
chr1	1212010	1212219	chr1.291
chr1	1212351	1212543	chr1.292
chr1	1212587	1212725	chr1.293
chr1	1212750	1213080	chr1.294
chr1	1213181	1213281	chr1.295
chr1	1215513	1215632	chr1.296
chr1	1215719	1215799	chr1.297
chr1	1215879	1215938	chr1.298
chr1	1216085	1216197	chr1.299
chr1	1216307	1216384	chr1.300
chr1	1216496	1216854	chr1.301
chr1	1218806	1218952	chr1.302
chr1	1219065	1219177	chr1.303
chr1	1219332	1219443	chr1.304
chr1	1219644	1219872	chr1.305
chr1	1219960	1220252	chr1.306
chr1	1220689	1220798	chr1.307
chr1	1220978	1221182	chr1.308
chr1	1221257	1221353	chr1.309
chr1	1221453	1221524	chr1.310
chr1	1221667	1221877	chr1.311
chr1	1223064	1223177	chr1.312
chr1	1223255	1223509	chr1.313
chr1	1223612	1223665	chr1.314
chr1	1223809	1223923	chr1.315
chr1	1224480	1224502	chr1.316
chr1	1224587	1224861	chr1.317
chr1	1224917	1225149	chr1.318
chr1	1225215	1225312	chr1.319
chr1	1225400	1225446	chr1.320
chr1	1225751	1225936	chr1.321
chr1	1227224	1227290	chr1.322
chr1	1228164	1228264	chr1.323
chr1	1228404	1228525	chr1.324
chr1	1229328	1229387	chr1.325
chr1	1229924	1230018	chr1.326
chr1	1230182	1230347	chr1.327
chr1	1232268	1232399	chr1.328
chr1	1233011	1233074	chr1.329
chr1	1233825	1233964	chr1.330
chr1	1234157	1234216	chr1.331
chr1	1234328	1235095	chr1.332
chr1	1235876	1235932	chr1.333
chr1	1236030	1236106	chr1.334
chr1	1236134	1236315	chr1.335
chr1	1236572	1236920	chr1.336
chr1	1237101	1237168	chr1.337
chr1	1237260	1237391	chr1.338
chr1	1237468	1237946	chr1.339
chr1	1238023	1238193	chr1.340
chr1	1238277	1238370	chr1.341
chr1	1238743	1238836	chr1.342
chr1	1238974	1240414	chr1.343
chr1	1240437	1240862	chr1.344
chr1	1241399	1242694	chr1.345
chr1	1243865	1243933	chr1.346
chr1	1244097	1244769	chr1.347
chr1	1245162	1245264	chr1.348
chr1	1245696	1245774	chr1.349
chr1	1246232	1246337	chr1.350
chr1	1246490	1246929	chr1.351
chr1	1247150	1247228	chr1.352
chr1	1248423	1248531	chr1.353
chr1	1249823	1249935	chr1.354
chr1	1250061	1250162	chr1.355
chr1	1252153	1252276	chr1.356
chr1	1252483	1253238	chr1.357
chr1	1256588	1256780	chr1.358
chr1	1256880	1257182	chr1.359
chr1	1257266	1258050	chr1.360
chr1	1258163	1258368	chr1.361
chr1	1258468	1258623	chr1.362
chr1	1258748	1259708	chr1.363
chr1	1260253	1260361	chr1.364
chr1	1260521	1260590	chr1.365
chr1	1261384	1261932	chr1.366
chr1	1263219	1263427	chr1.367
chr1	1263511	1263680	chr1.368
chr1	1263764	1263897	chr1.369
chr1	1264529	1264683	chr1.370
chr1	1264824	1264894	chr1.371
chr1	1264978	1265056	chr1.372
chr1	1265124	1265190	chr1.373
chr1	1265280	1265421	chr1.374
chr1	1265489	1265560	chr1.375
chr1	1265652	1265747	chr1.376
chr1	1266909	1267051	chr1.377
chr1	1267295	1267400	chr1.378
chr1	1267605	1267728	chr1.379
chr1	1267931	1268054	chr1.380
chr1	1269060	1269083	chr1.381
chr1	1273980	1274379	chr1.382
chr1	1274589	1274624	chr1.383
chr1	1274823	1274930	chr1.384
chr1	1278543	1278576	chr1.385
chr1	1278846	1278873	chr1.386
chr1	1279090	1279190	chr1.387
chr1	1279272	1279350	chr1.388
chr1	1279435	1279508	chr1.389
chr1	1279596	1279753	chr1.390
chr1	1279924	1280396	chr1.391
chr1	1280479	1280996	chr1.392
chr1	1281923	1281948	chr1.393
chr1	1283698	1283748	chr1.394
chr1	1286484	1287021	chr1.395
chr1	1299043	1299146	chr1.396
chr1	1299242	1299689	chr1.397
chr1	1299947	1300574	chr1.398
chr1	1300687	1300910	chr1.399
chr1	1311731	1312109	chr1.400
chr1	1312472	1312826	chr1.401
chr1	1313019	1313113	chr1.402
chr1	1313196	1313957	chr1.403
chr1	1315472	1315615	chr1.404
chr1	1315701	1315807	chr1.405
chr1	1316008	1316998	chr1.406
chr1	1317741	1318047	chr1.407
chr1	1318530	1318704	chr1.408
chr1	1320630	1320758	chr1.409
chr1	1323475	1323661	chr1.410
chr1	1323839	1324200	chr1.411
chr1	1324261	1324572	chr1.412
chr1	1325308	1325409	chr1.413
chr1	1325839	1327290	chr1.414
chr1	1327325	1327500	chr1.415
chr1	1328739	1329069	chr1.416
chr1	1331045	1331130	chr1.417
chr1	1331468	1331551	chr1.418
chr1	1332151	1332263	chr1.419
chr1	1332373	1332613	chr1.420
chr1	1344342	1344793	chr1.421
chr1	1345294	1345836	chr1.422
chr1	1346039	1347013	chr1.423
chr1	1347711	1347935	chr1.424
chr1	1351370	1351629	chr1.425
chr1	1352796	1353043	chr1.426
chr1	1355217	1355499	chr1.427
chr1	1357047	1357087	chr1.428
chr1	1359420	1359817	chr1.429
chr1	1360991	1361065	chr1.430
chr1	1362049	1362728	chr1.431
chr1	1364323	1366010	chr1.432
chr1	1375921	1376002	chr1.433
chr1	1377288	1377366	chr1.434
chr1	1377607	1377678	chr1.435
chr1	1379587	1379744	chr1.436
chr1	1380702	1380763	chr1.437
chr1	1381033	1381160	chr1.438
chr1	1381467	1381593	chr1.439
chr1	1382371	1382424	chr1.440
chr1	1384403	1384475	chr1.441
chr1	1385992	1386161	chr1.442
chr1	1387839	1387952	chr1.443
chr1	1393625	1395402	chr1.444
chr1	1396928	1397093	chr1.445
chr1	1397127	1397333	chr1.446
chr1	1397428	1397544	chr1.447
chr1	1402516	1402594	chr1.448
chr1	1403742	1403989	chr1.449
chr1	1404291	1404352	chr1.450
chr1	1406109	1406180	chr1.451
chr1	1407380	1407547	chr1.452
chr1	1407787	1407906	chr1.453
chr1	1408292	1408350	chr1.454
chr1	1410258	1410415	chr1.455
chr1	1411024	1411082	chr1.456
chr1	1411349	1411479	chr1.457
chr1	1411786	1411912	chr1.458
chr1	1413105	1413158	chr1.459
chr1	1414446	1414518	chr1.460
chr1	1415496	1415675	chr1.461
chr1	1415802	1415915	chr1.462
chr1	1420727	1423092	chr1.463
chr1	1437511	1437717	chr1.464
chr1	1437772	1437934	chr1.465
chr1	1438665	1438855	chr1.466
chr1	1441254	1441332	chr1.467
chr1	1442409	1442656	chr1.468
chr1	1442928	1443019	chr1.469
chr1	1444163	1444234	chr1.470
chr1	1445383	1445550	chr1.471
chr1	1445790	1445861	chr1.472
chr1	1447714	1447904	chr1.473
chr1	1447986	1448143	chr1.474
chr1	1448753	1448811	chr1.475
chr1	1449081	1449208	chr1.476
chr1	1449515	1449641	chr1.477
chr1	1450482	1450574	chr1.478
chr1	1451620	1451775	chr1.479
chr1	1452403	1452482	chr1.480
chr1	1452937	1453106	chr1.481
chr1	1454465	1454575	chr1.482
chr1	1454771	1454856	chr1.483
chr1	1458145	1458215	chr1.484
chr1	1458265	1458356	chr1.485
chr1	1459168	1459316	chr1.486
chr1	1460428	1460751	chr1.487
chr1	1460831	1461041	chr1.488
chr1	1464926	1465034	chr1.489
chr1	1465532	1465592	chr1.490
chr1	1467308	1467497	chr1.491
chr1	1467876	1467954	chr1.492
chr1	1469111	1469231	chr1.493
chr1	1469980	1470247	chr1.494
chr1	1472311	1472440	chr1.495
chr1	1473962	1474190	chr1.496
chr1	1476583	1476624	chr1.497
chr1	1476894	1477461	chr1.498
chr1	1479060	1479245	chr1.499
chr1	1480126	1480353	chr1.500
chr1	1487339	1487415	chr1.501
chr1	1487976	1488108	chr1.502
chr1	1489777	1490160	chr1.503
chr1	1499720	1499801	chr1.504
chr1	1540873	1540877	chr1.505
chr1	1540916	1541061	chr1.506
chr1	1541750	1544454	chr1.507
chr1	1546459	1546764	chr1.508
chr1	1548631	1548943	chr1.509
chr1	1549016	1549189	chr1.510
chr1	1550034	1550145	chr1.511
chr1	1550224	1550429	chr1.512
chr1	1550528	1550672	chr1.513
chr1	1550731	1551043	chr1.514
chr1	1551890	1551998	chr1.515
chr1	1552079	1552272	chr1.516
chr1	1552316	1552451	chr1.517
chr1	1552538	1552688	chr1.518
chr1	1552915	1553073	chr1.519
chr1	1553261	1553429	chr1.520
chr1	1553511	1553643	chr1.521
chr1	1553731	1553966	chr1.522
chr1	1554375	1554555	chr1.523
chr1	1554627	1554948	chr1.524
chr1	1555421	1555438	chr1.525
chr1	1555534	1555849	chr1.526
chr1	1557460	1557617	chr1.527
chr1	1558024	1558156	chr1.528
chr1	1558222	1558598	chr1.529
chr1	1558986	1559571	chr1.530
chr1	1559689	1559891	chr1.531
chr1	1560397	1560503	chr1.532
chr1	1560988	1561082	chr1.533
chr1	1561161	1561352	chr1.534
chr1	1561557	1561707	chr1.535
chr1	1561885	1562024	chr1.536
chr1	1562121	1562230	chr1.537
chr1	1562305	1562428	chr1.538
chr1	1562632	1562739	chr1.539
chr1	1562986	1563109	chr1.540
chr1	1563724	1563816	chr1.541
chr1	1564778	1564851	chr1.542
chr1	1565157	1565333	chr1.543
chr1	1565500	1565691	chr1.544
chr1	1566271	1566338	chr1.545
chr1	1566885	1567045	chr1.546
chr1	1567129	1567226	chr1.547
chr1	1567609	1567733	chr1.548
chr1	1570349	1570486	chr1.549
chr1	1573610	1573808	chr1.550
chr1	1576685	1576801	chr1.551
chr1	1578568	1578615	chr1.552
chr1	1578687	1578811	chr1.553
chr1	1579928	1580104	chr1.554
chr1	1580299	1580400	chr1.555
chr1	1580414	1580714	chr1.556
chr1	1583881	1583884	chr1.557
chr1	1587083	1587483	chr1.558
chr1	1589628	1589775	chr1.559
chr1	1590965	1591454	chr1.560
chr1	1592802	1592932	chr1.561
chr1	1596764	1596893	chr1.562
chr1	1597365	1597502	chr1.563
chr1	1597679	1598148	chr1.564
chr1	1613747	1614009	chr1.565
chr1	1614340	1614439	chr1.566
chr1	1614472	1614556	chr1.567
chr1	1618950	1619020	chr1.568
chr1	1619734	1619832	chr1.569
chr1	1620206	1620297	chr1.570
chr1	1620409	1620546	chr1.571
chr1	1620671	1620858	chr1.572
chr1	1621061	1621083	chr1.573
chr1	1621167	1621371	chr1.574
chr1	1621438	1621578	chr1.575
chr1	1621645	1621813	chr1.576
chr1	1622205	1622370	chr1.577
chr1	1622446	1622786	chr1.578
chr1	1622906	1623108	chr1.579
chr1	1624204	1624299	chr1.580
chr1	1624378	1624571	chr1.581
chr1	1624771	1624925	chr1.582
chr1	1625119	1625241	chr1.583
chr1	1625337	1625451	chr1.584
chr1	1625521	1626325	chr1.585
chr1	1626940	1627032	chr1.586
chr1	1627985	1628058	chr1.587
chr1	1628364	1628540	chr1.588
chr1	1628707	1628898	chr1.589
chr1	1629478	1629545	chr1.590
chr1	1630092	1630252	chr1.591
chr1	1630336	1630433	chr1.592
chr1	1630777	1630940	chr1.593
chr1	1633562	1633727	chr1.594
chr1	1636837	1637035	chr1.595
chr1	1637644	1637778	chr1.596
chr1	1638899	1639263	chr1.597
chr1	1639384	1639926	chr1.598
chr1	1640623	1640755	chr1.599
chr1	1642894	1643179	chr1.600
chr1	1643853	1644131	chr1.601
chr1	1645098	1645332	chr1.602
chr1	1645522	1645863	chr1.603
chr1	1646712	1646722	chr1.604
chr1	1651544	1653204	chr1.605
chr1	1653753	1653823	chr1.606
chr1	1655988	1656135	chr1.607
chr1	1656201	1656257	chr1.608
chr1	1656502	1656574	chr1.609
chr1	1657115	1657275	chr1.610
chr1	1659619	1659748	chr1.611
chr1	1660220	1660357	chr1.612
chr1	1660534	1660857	chr1.613
chr1	1672530	1672653	chr1.614
chr1	1673440	1673531	chr1.615
chr1	1674202	1674360	chr1.616
chr1	1674865	1674949	chr1.617
chr1	1675349	1675519	chr1.618
chr1	1675576	1675683	chr1.619
chr1	1675842	1676196	chr1.620
chr1	1676672	1676776	chr1.621
chr1	1677552	1677643	chr1.622
chr1	1677801	1678324	chr1.623
chr1	1678405	1678610	chr1.624
chr1	1679663	1679831	chr1.625
chr1	1680399	1680543	chr1.626
chr1	1681032	1681202	chr1.627
chr1	1683244	1683335	chr1.628
chr1	1686526	1686706	chr1.629
chr1	1699587	1699747	chr1.630
chr1	1701203	1701262	chr1.631
chr1	1701580	1701757	chr1.632
chr1	1706584	1706739	chr1.633
chr1	1706762	1706874	chr1.634
chr1	1707189	1707475	chr1.635
chr1	1708031	1708177	chr1.636
chr1	1708182	1708335	chr1.637
chr1	1708617	1708737	chr1.638
chr1	1710348	1710569	chr1.639
chr1	1711693	1711896	chr1.640
chr1	1714543	1715497	chr1.641
chr1	1725706	1725881	chr1.642
chr1	1727773	1727838	chr1.643
chr1	1737054	1737162	chr1.644
chr1	1738985	1739686	chr1.645
chr1	1746688	1746756	chr1.646
chr1	1812118	1812355	chr1.647
chr1	1813432	1813958	chr1.648
chr1	1830309	1830410	chr1.649
chr1	1836579	1836725	chr1.650
chr1	1836983	1837035	chr1.651
chr1	1837438	1837526	chr1.652
chr1	1837739	1837915	chr1.653
chr1	1838050	1838199	chr1.654
chr1	1838272	1838374	chr1.655
chr1	1838445	1838596	chr1.656
chr1	1839180	1839856	chr1.657
chr1	1840191	1840234	chr1.658
chr1	1840343	1840565	chr1.659
chr1	1843585	1843688	chr1.660
chr1	1843887	1844023	chr1.661
chr1	1844283	1844445	chr1.662
chr1	1844665	1844799	chr1.663
chr1	1845073	1845229	chr1.664
chr1	1845689	1845820	chr1.665
chr1	1847081	1847237	chr1.666
chr1	1847526	1847732	chr1.667
chr1	1847755	1847812	chr1.668
chr1	1847950	1849229	chr1.669
chr1	1865379	1865480	chr1.670
chr1	1876876	1877150	chr1.671
chr1	1877918	1878084	chr1.672
chr1	1879648	1879789	chr1.673
chr1	1880418	1880509	chr1.674
chr1	1881262	1881365	chr1.675
chr1	1885047	1885167	chr1.676
chr1	1886186	1886361	chr1.677
chr1	1886404	1886494	chr1.678
chr1	1887669	1887826	chr1.679
chr1	1889933	1890133	chr1.680
chr1	1891957	1892116	chr1.681
chr1	1893278	1893382	chr1.682
chr1	1894235	1894347	chr1.683
chr1	1895323	1895498	chr1.684
chr1	1902815	1903814	chr1.685
chr1	1904273	1904416	chr1.686
chr1	1905692	1905882	chr1.687
chr1	1906285	1906472	chr1.688
chr1	1906680	1906790	chr1.689
chr1	1908235	1908335	chr1.690
chr1	1909422	1909433	chr1.691
chr1	1909810	1909955	chr1.692
chr1	1910187	1910273	chr1.693
chr1	1912188	1912256	chr1.694
chr1	1936663	1936830	chr1.695
chr1	1940722	1940791	chr1.696
chr1	1940983	1941084	chr1.697
chr1	1946240	1946354	chr1.698
chr1	1946632	1946701	chr1.699
chr1	1946816	1947038	chr1.700
chr1	1948875	1948979	chr1.701
chr1	1949453	1949592	chr1.702
chr1	1949887	1949914	chr1.703
chr1	1950376	1950566	chr1.704
chr1	1950849	1951062	chr1.705
chr1	1951281	1951582	chr1.706
chr1	1970896	1970951	chr1.707
chr1	1971166	1971370	chr1.708
chr1	1971929	1972001	chr1.709
chr1	1972786	1972913	chr1.710
chr1	1973176	1973287	chr1.711
chr1	1976739	1977060	chr1.712
chr1	1977782	1977873	chr1.713
chr1	1978583	1978705	chr1.714
chr1	1980750	1981150	chr1.715
chr1	1981940	1982028	chr1.716
chr1	1982536	1982688	chr1.717
chr1	1988889	1989086	chr1.718
chr1	1989298	1989486	chr1.719
chr1	1991814	1991939	chr1.720
chr1	1992597	1992836	chr1.721
chr1	1994773	1995044	chr1.722
chr1	1995552	1996051	chr1.723
chr1	1996953	1997138	chr1.724
chr1	1997295	1997329	chr1.725
chr1	2000921	2001185	chr1.726
chr1	2001438	2001693	chr1.727
chr1	2004251	2004325	chr1.728
chr1	2006563	2006684	chr1.729
chr1	2015593	2016144	chr1.730
chr1	2017567	2017785	chr1.731
chr1	2018282	2018389	chr1.732
chr1	2018788	2018929	chr1.733
chr1	2023528	2023536	chr1.734
chr1	2024505	2024642	chr1.735
chr1	2027678	2027803	chr1.736
chr1	2029656	2029712	chr1.737
chr1	2031667	2031864	chr1.738
chr1	2033020	2033116	chr1.739
chr1	2033628	2033718	chr1.740
chr1	2034590	2034646	chr1.741
chr1	2034750	2034861	chr1.742
chr1	2048281	2048398	chr1.743
chr1	2048763	2048910	chr1.744
chr1	2049395	2049599	chr1.745
chr1	2053612	2053700	chr1.746
chr1	2055477	2055599	chr1.747
chr1	2056374	2056385	chr1.748
chr1	2056495	2056647	chr1.749
chr1	2063608	2063914	chr1.750
chr1	2065508	2065641	chr1.751
chr1	2067325	2067408	chr1.752
chr1	2070170	2070224	chr1.753
chr1	2072088	2072279	chr1.754
chr1	2077293	2077392	chr1.755
chr1	2079651	2079787	chr1.756
chr1	2079832	2079917	chr1.757
chr1	2086226	2086515	chr1.758
chr1	2090672	2090904	chr1.759
chr1	2093353	2093490	chr1.760
chr1	2093599	2093688	chr1.761
chr1	2095195	2095316	chr1.762
chr1	2095378	2095491	chr1.763
chr1	2095570	2095775	chr1.764
chr1	2096052	2096133	chr1.765
chr1	2096522	2096613	chr1.766
chr1	2096901	2097324	chr1.767
chr1	2098709	2098973	chr1.768
chr1	2100506	2100590	chr1.769
chr1	2102684	2102909	chr1.770
chr1	2104869	2105175	chr1.771
chr1	2105289	2105689	chr1.772
chr1	2105881	2106005	chr1.773
chr1	2106217	2106695	chr1.774
chr1	2106769	2106813	chr1.775
chr1	2108456	2108506	chr1.776
chr1	2110341	2114885	chr1.777
chr1	2114937	2115210	chr1.778
chr1	2115296	2115513	chr1.779
chr1	2115961	2116062	chr1.780
chr1	2128854	2129033	chr1.781
chr1	2133847	2134020	chr1.782
chr1	2141833	2142036	chr1.783
chr1	2148855	2148956	chr1.784
chr1	2149316	2149419	chr1.785
chr1	2150065	2151035	chr1.786
chr1	2154399	2154531	chr1.787
chr1	2158145	2158289	chr1.788
chr1	2159926	2160125	chr1.789
chr1	2160541	2160568	chr1.790
chr1	2169070	2169370	chr1.791
chr1	2172131	2172168	chr1.792
chr1	2172468	2172561	chr1.793
chr1	2172839	2172999	chr1.794
chr1	2173281	2173435	chr1.795
chr1	2173756	2173882	chr1.796
chr1	2173934	2174083	chr1.797
chr1	2174935	2175522	chr1.798
chr1	2176731	2176854	chr1.799
chr1	2177214	2177318	chr1.800
chr1	2177489	2177606	chr1.801
chr1	2188446	2188667	chr1.802
chr1	2191084	2191376	chr1.803
chr1	2191463	2191587	chr1.804
chr1	2191690	2191857	chr1.805
chr1	2193091	2193305	chr1.806
chr1	2194918	2195082	chr1.807
chr1	2195215	2195303	chr1.808
chr1	2201906	2203089	chr1.809
chr1	2204913	2205069	chr1.810
chr1	2210276	2210378	chr1.811
chr1	2212226	2212540	chr1.812
chr1	2214224	2214279	chr1.813
chr1	2214955	2215131	chr1.814
chr1	2218163	2218287	chr1.815
chr1	2218824	2219126	chr1.816
chr1	2219581	2219714	chr1.817
chr1	2222273	2222279	chr1.818
chr1	2224276	2224403	chr1.819
chr1	2224583	2224700	chr1.820
chr1	2225138	2225405	chr1.821
chr1	2225591	2225885	chr1.822
chr1	2227318	2227550	chr1.823
chr1	2227875	2228065	chr1.824
chr1	2228157	2228265	chr1.825
chr1	2228317	2228432	chr1.826
chr1	2229322	2229455	chr1.827
chr1	2230591	2230692	chr1.828
chr1	2230750	2230877	chr1.829
chr1	2231194	2231463	chr1.830
chr1	2242681	2242879	chr1.831
chr1	2244532	2244779	chr1.832
chr1	2245395	2245443	chr1.833
chr1	2247958	2248158	chr1.834
chr1	2250688	2250806	chr1.835
chr1	2253483	2253594	chr1.836
chr1	2253765	2253838	chr1.837
chr1	2253961	2254052	chr1.838
chr1	2255142	2255279	chr1.839
chr1	2255741	2255804	chr1.840
chr1	2257767	2257848	chr1.841
chr1	2258015	2258150	chr1.842
chr1	2258949	2259113	chr1.843
chr1	2262010	2262215	chr1.844
chr1	2263557	2263655	chr1.845
chr1	2264520	2264660	chr1.846
chr1	2265529	2265705	chr1.847
chr1	2266037	2266186	chr1.848
chr1	2266251	2266406	chr1.849
chr1	2271715	2273961	chr1.850
chr1	2276746	2276764	chr1.851
chr1	2277903	2277926	chr1.852
chr1	2278730	2278898	chr1.853
chr1	2279890	2280015	chr1.854
chr1	2293100	2293205	chr1.855
chr1	2293779	2293891	chr1.856
chr1	2295759	2295857	chr1.857
chr1	2296534	2296692	chr1.858
chr1	2297582	2297766	chr1.859
chr1	2298542	2298680	chr1.860
chr1	2300357	2300527	chr1.861
chr1	2302223	2302348	chr1.862
chr1	2302539	2302727	chr1.863
chr1	2303212	2303234	chr1.864
chr1	2303751	2303806	chr1.865
chr1	2306241	2306421	chr1.866
chr1	2307105	2307197	chr1.867
chr1	2308594	2308829	chr1.868
chr1	2309537	2309637	chr1.869
chr1	2311223	2311296	chr1.870
chr1	2312702	2312833	chr1.871
chr1	2317066	2317667	chr1.872
chr1	2317949	2318069	chr1.873
chr1	2318414	2318520	chr1.874
chr1	2320713	2320814	chr1.875
chr1	2322155	2322235	chr1.876
chr1	2323395	2323642	chr1.877
chr1	2324333	2324627	chr1.878
chr1	2324974	2325084	chr1.879
chr1	2327064	2327134	chr1.880
chr1	2327782	2327919	chr1.881
chr1	2328018	2328255	chr1.882
chr1	2329750	2330158	chr1.883
chr1	2331107	2331282	chr1.884
chr1	2331559	2331751	chr1.885
chr1	2333689	2333802	chr1.886
chr1	2334083	2334184	chr1.887
chr1	2335849	2335871	chr1.888
chr1	2337174	2337275	chr1.889
chr1	2351636	2351950	chr1.890
chr1	2389450	2389556	chr1.891
chr1	2397887	2398012	chr1.892
chr1	2399687	2399922	chr1.893
chr1	2401029	2401383	chr1.894
chr1	2401416	2401612	chr1.895
chr1	2404094	2404116	chr1.896
chr1	2405701	2405918	chr1.897
chr1	2408205	2408300	chr1.898
chr1	2408471	2408676	chr1.899
chr1	2408896	2409018	chr1.900
chr1	2410505	2410678	chr1.901
chr1	2411058	2411167	chr1.902
chr1	2412490	2412715	chr1.903
chr1	2414399	2414558	chr1.904
chr1	2415061	2415217	chr1.905
chr1	2415681	2415779	chr1.906
chr1	2416154	2416248	chr1.907
chr1	2416786	2416870	chr1.908
chr1	2417905	2418004	chr1.909
chr1	2418126	2418310	chr1.910
chr1	2418800	2418909	chr1.911
chr1	2419821	2419947	chr1.912
chr1	2420042	2420128	chr1.913
chr1	2420382	2420530	chr1.914
chr1	2420939	2426828	chr1.915
chr1	2429903	2429994	chr1.916
chr1	2430145	2430360	chr1.917
chr1	2431160	2431230	chr1.918
chr1	2431355	2431457	chr1.919
chr1	2431969	2432082	chr1.920
chr1	2432636	2432687	chr1.921
chr1	2432926	2432983	chr1.922
chr1	2434180	2434339	chr1.923
chr1	2435300	2435389	chr1.924
chr1	2435652	2435766	chr1.925
chr1	2436860	2437017	chr1.926
chr1	2439462	2439564	chr1.927
chr1	2439814	2439897	chr1.928
chr1	2440441	2440624	chr1.929
chr1	2441099	2441254	chr1.930
chr1	2441620	2441714	chr1.931
chr1	2442021	2442206	chr1.932
chr1	2442399	2442615	chr1.933
chr1	2443016	2443240	chr1.934
chr1	2446899	2447487	chr1.935
chr1	2447762	2447900	chr1.936
chr1	2450767	2451049	chr1.937
chr1	2451144	2451311	chr1.938
chr1	2451409	2451464	chr1.939
chr1	2467682	2467783	chr1.940
chr1	2468434	2468535	chr1.941
chr1	2469483	2469505	chr1.942
chr1	2470243	2470347	chr1.943
chr1	2472290	2474145	chr1.944
chr1	2474389	2474475	chr1.945
chr1	2476312	2476570	chr1.946
chr1	2479705	2479832	chr1.947
chr1	2480082	2480115	chr1.948
chr1	2481021	2481307	chr1.949
chr1	2481454	2481486	chr1.950
chr1	2482260	2482426	chr1.951
chr1	2483000	2483400	chr1.952
chr1	2484510	2484637	chr1.953
chr1	2485144	2485254	chr1.954
chr1	2486063	2486168	chr1.955
chr1	2486245	2486594	chr1.956
chr1	2488682	2488739	chr1.957
chr1	2498316	2498672	chr1.958
chr1	2499591	2499692	chr1.959
chr1	2505423	2505833	chr1.960
chr1	2508184	2508248	chr1.961
chr1	2508389	2508595	chr1.962
chr1	2509039	2509092	chr1.963
chr1	2509634	2510045	chr1.964
chr1	2510220	2510340	chr1.965
chr1	2510708	2512769	chr1.966
chr1	2512855	2512933	chr1.967
chr1	2513230	2513327	chr1.968
chr1	2513953	2514266	chr1.969
chr1	2515112	2515373	chr1.970
chr1	2515683	2515743	chr1.971
chr1	2516088	2516193	chr1.972
chr1	2516574	2516659	chr1.973
chr1	2517307	2517407	chr1.974
chr1	2517859	2517996	chr1.975
chr1	2519505	2519600	chr1.976
chr1	2519952	2520090	chr1.977
chr1	2525182	2525273	chr1.978
chr1	2525445	2525581	chr1.979
chr1	2526856	2526923	chr1.980
chr1	2527531	2527666	chr1.981
chr1	2528272	2528369	chr1.982
chr1	2530637	2530719	chr1.983
chr1	2530968	2531131	chr1.984
chr1	2532579	2532640	chr1.985
chr1	2533425	2533504	chr1.986
chr1	2534419	2534518	chr1.987
chr1	2538141	2538246	chr1.988
chr1	2550629	2550784	chr1.989
chr1	2557654	2557920	chr1.990
chr1	2564430	2564531	chr1.991
chr1	2690130	2690181	chr1.992
chr1	2692243	2692449	chr1.993
chr1	2693905	2694132	chr1.994
chr1	2695927	2696017	chr1.995
chr1	2718659	2719118	chr1.996
chr1	2721251	2721424	chr1.997
chr1	2928110	2929328	chr1.998
chr1	2966038	2966211	chr1.999
chr1	2967530	2968457	chr1.1000
chr1	2968713	2970211	chr1.1001
chr1	2973760	2974194	chr1.1002
chr1	2974645	2974862	chr1.1003
chr1	2975603	2975645	chr1.1004
chr1	2975658	2975721	chr1.1005
chr1	2977359	2977565	chr1.1006
chr1	2977640	2977827	chr1.1007
chr1	2979419	2979597	chr1.1008
chr1	2982116	2982211	chr1.1009
chr1	2983565	2983738	chr1.1010
chr1	2985362	2985523	chr1.1011
chr1	2997108	2997260	chr1.1012
chr1	2998047	2998135	chr1.1013
chr1	2998557	2998639	chr1.1014
chr1	3001551	3001728	chr1.1015
chr1	3005334	3005389	chr1.1016
chr1	3006124	3006158	chr1.1017
chr1	3009959	3010067	chr1.1018
chr1	3014010	3014144	chr1.1019
chr1	3015186	3015262	chr1.1020
chr1	3015631	3015681	chr1.1021
chr1	3018242	3018299	chr1.1022
chr1	3018948	3019151	chr1.1023
chr1	3023023	3023134	chr1.1024
chr1	3027048	3027125	chr1.1025
chr1	3029259	3029430	chr1.1026
chr1	3032767	3032917	chr1.1027
chr1	3034975	3035044	chr1.1028
chr1	3039511	3039597	chr1.1029
chr1	3039996	3040134	chr1.1030
chr1	3043883	3044099	chr1.1031
chr1	3046104	3046240	chr1.1032
chr1	3047189	3047288	chr1.1033
chr1	3051709	3051867	chr1.1034
chr1	3052418	3052471	chr1.1035
chr1	3052629	3052685	chr1.1036
chr1	3069014	3069128	chr1.1037
chr1	3069177	3069268	chr1.1038
chr1	3070483	3070610	chr1.1039
chr1	3070775	3070890	chr1.1040
chr1	3076206	3076407	chr1.1041
chr1	3078269	3078517	chr1.1042
chr1	3084555	3084705	chr1.1043
chr1	3090730	3090924	chr1.1044
chr1	3092548	3092916	chr1.1045
chr1	3093052	3093061	chr1.1046
chr1	3093297	3093415	chr1.1047
chr1	3095085	3095236	chr1.1048
chr1	3095415	3095569	chr1.1049
chr1	3096603	3096735	chr1.1050
chr1	3098341	3098524	chr1.1051
chr1	3099420	3099594	chr1.1052
chr1	3101460	3101554	chr1.1053
chr1	3104931	3105135	chr1.1054
chr1	3107859	3107962	chr1.1055
chr1	3109812	3109907	chr1.1056
chr1	3112640	3112816	chr1.1057
chr1	3113994	3114108	chr1.1058
chr1	3118102	3118201	chr1.1059
chr1	3123155	3123286	chr1.1060
chr1	3123888	3124029	chr1.1061
chr1	3128435	3128536	chr1.1062
chr1	3128904	3128984	chr1.1063
chr1	3134159	3134438	chr1.1064
chr1	3135045	3135156	chr1.1065
chr1	3136522	3136672	chr1.1066
chr1	3137759	3137945	chr1.1067
chr1	3138022	3138119	chr1.1068
chr1	3138911	3139008	chr1.1069
chr1	3139117	3139212	chr1.1070
chr1	3140830	3140907	chr1.1071
chr1	3142811	3142891	chr1.1072
chr1	3145971	3146081	chr1.1073
chr1	3147047	3147219	chr1.1074
chr1	3147586	3147924	chr1.1075
chr1	3150510	3150562	chr1.1076
chr1	3152979	3153158	chr1.1077
chr1	3154098	3154271	chr1.1078
chr1	3156566	3156690	chr1.1079
chr1	3158654	3158782	chr1.1080
chr1	3162216	3162431	chr1.1081
chr1	3164319	3164421	chr1.1082
chr1	3164839	3164883	chr1.1083
chr1	3169190	3169282	chr1.1084
chr1	3174389	3174544	chr1.1085
chr1	3178583	3178665	chr1.1086
chr1	3179043	3179131	chr1.1087
chr1	3182967	3183273	chr1.1088
chr1	3185926	3186094	chr1.1089
chr1	3188526	3188612	chr1.1090
chr1	3191340	3191471	chr1.1091
chr1	3191821	3191916	chr1.1092
chr1	3194917	3194937	chr1.1093
chr1	3195021	3195157	chr1.1094
chr1	3195411	3195485	chr1.1095
chr1	3195843	3195952	chr1.1096
chr1	3197497	3197641	chr1.1097
chr1	3198969	3199064	chr1.1098
chr1	3202048	3202219	chr1.1099
chr1	3202562	3202836	chr1.1100
chr1	3203626	3203647	chr1.1101
chr1	3206829	3207129	chr1.1102
chr1	3215318	3215353	chr1.1103
chr1	3215651	3215778	chr1.1104
chr1	3218636	3218699	chr1.1105
chr1	3218898	3219065	chr1.1106
chr1	3219790	3219937	chr1.1107
chr1	3223709	3223992	chr1.1108
chr1	3226478	3226515	chr1.1109
chr1	3226547	3226569	chr1.1110
chr1	3229307	3229495	chr1.1111
chr1	3234912	3235354	chr1.1112
chr1	3236032	3236133	chr1.1113
chr1	3237959	3238100	chr1.1114
chr1	3242113	3242173	chr1.1115
chr1	3243741	3243985	chr1.1116
chr1	3244079	3244253	chr1.1117
chr1	3247278	3247354	chr1.1118
chr1	3252683	3252795	chr1.1119
chr1	3252958	3253082	chr1.1120
chr1	3253440	3253523	chr1.1121
chr1	3255731	3255926	chr1.1122
chr1	3260962	3261189	chr1.1123
chr1	3261509	3261652	chr1.1124
chr1	3265717	3265831	chr1.1125
chr1	3267996	3268098	chr1.1126
chr1	3275853	3276045	chr1.1127
chr1	3280484	3280618	chr1.1128
chr1	3281202	3281492	chr1.1129
chr1	3282390	3282547	chr1.1130
chr1	3287287	3287350	chr1.1131
chr1	3288457	3288539	chr1.1132
chr1	3289420	3289689	chr1.1133
chr1	3291572	3291714	chr1.1134
chr1	3292779	3292979	chr1.1135
chr1	3293099	3293343	chr1.1136
chr1	3295797	3295941	chr1.1137
chr1	3298546	3298640	chr1.1138
chr1	3302914	3303018	chr1.1139
chr1	3303884	3304080	chr1.1140
chr1	3306699	3306782	chr1.1141
chr1	3309214	3309423	chr1.1142
chr1	3311162	3311311	chr1.1143
chr1	3311918	3312073	chr1.1144
chr1	3317807	3319225	chr1.1145
chr1	3320983	3321072	chr1.1146
chr1	3324251	3324422	chr1.1147
chr1	3325090	3325169	chr1.1148
chr1	3332004	3332175	chr1.1149
chr1	3332474	3332650	chr1.1150
chr1	3333537	3333714	chr1.1151
chr1	3335947	3336163	chr1.1152
chr1	3337295	3337533	chr1.1153
chr1	3338389	3338565	chr1.1154
chr1	3340100	3340520	chr1.1155
chr1	3340674	3340808	chr1.1156
chr1	3341565	3341835	chr1.1157
chr1	3341870	3341969	chr1.1158
chr1	3344462	3344718	chr1.1159
chr1	3344847	3345045	chr1.1160
chr1	3369508	3370097	chr1.1161
chr1	3372571	3372618	chr1.1162
chr1	3373591	3373762	chr1.1163
chr1	3374266	3374473	chr1.1164
chr1	3375303	3375361	chr1.1165
chr1	3375856	3376018	chr1.1166
chr1	3378081	3378216	chr1.1167
chr1	3379501	3379655	chr1.1168
chr1	3379816	3380882	chr1.1169
chr1	3381131	3381207	chr1.1170
chr1	3382393	3382487	chr1.1171
chr1	3383147	3383223	chr1.1172
chr1	3384257	3384455	chr1.1173
chr1	3384847	3385037	chr1.1174
chr1	3385940	3386015	chr1.1175
chr1	3386235	3386338	chr1.1176
chr1	3386871	3387538	chr1.1177
chr1	3396951	3397014	chr1.1178
chr1	3397335	3397384	chr1.1179
chr1	3397810	3397832	chr1.1180
chr1	3399062	3399911	chr1.1181
chr1	3400194	3400324	chr1.1182
chr1	3400419	3400669	chr1.1183
chr1	3400794	3400924	chr1.1184
chr1	3401036	3401166	chr1.1185
chr1	3402313	3402443	chr1.1186
chr1	3403078	3403208	chr1.1187
chr1	3403411	3403544	chr1.1188
chr1	3403656	3403786	chr1.1189
chr1	3404794	3404924	chr1.1190
chr1	3405121	3405251	chr1.1191
chr1	3405561	3405691	chr1.1192
chr1	3406011	3406141	chr1.1193
chr1	3406219	3406434	chr1.1194
chr1	3407056	3407189	chr1.1195
chr1	3407389	3407519	chr1.1196
chr1	3407600	3407733	chr1.1197
chr1	3408219	3408346	chr1.1198
chr1	3408534	3408563	chr1.1199
chr1	3408571	3408633	chr1.1200
chr1	3408666	3408772	chr1.1201
chr1	3409387	3409508	chr1.1202
chr1	3411631	3411767	chr1.1203
chr1	3411845	3411981	chr1.1204
chr1	3412531	3412661	chr1.1205
chr1	3414218	3414348	chr1.1206
chr1	3414981	3415114	chr1.1207
chr1	3415498	3415670	chr1.1208
chr1	3416293	3416417	chr1.1209
chr1	3417206	3417365	chr1.1210
chr1	3417973	3418112	chr1.1211
chr1	3418429	3418553	chr1.1212
chr1	3420973	3421097	chr1.1213
chr1	3421825	3421952	chr1.1214
chr1	3423445	3423565	chr1.1215
chr1	3424795	3424817	chr1.1216
chr1	3430547	3430671	chr1.1217
chr1	3437503	3437670	chr1.1218
chr1	3442986	3443089	chr1.1219
chr1	3445236	3445336	chr1.1220
chr1	3446764	3446863	chr1.1221
chr1	3451848	3451950	chr1.1222
chr1	3453421	3453547	chr1.1223
chr1	3454624	3454895	chr1.1224
chr1	3455395	3455449	chr1.1225
chr1	3460555	3460657	chr1.1226
chr1	3462129	3462263	chr1.1227
chr1	3462427	3462564	chr1.1228
chr1	3463150	3463268	chr1.1229
chr1	3464087	3464363	chr1.1230
chr1	3467118	3467214	chr1.1231
chr1	3467891	3468049	chr1.1232
chr1	3468320	3468484	chr1.1233
chr1	3470994	3471159	chr1.1234
chr1	3472589	3473145	chr1.1235
chr1	3475753	3475877	chr1.1236
chr1	3483758	3483804	chr1.1237
chr1	3485761	3485913	chr1.1238
chr1	3486235	3486376	chr1.1239
chr1	3486485	3486583	chr1.1240
chr1	3489677	3490429	chr1.1241
chr1	3497349	3497373	chr1.1242
chr1	3498079	3498350	chr1.1243
chr1	3498760	3498887	chr1.1244
chr1	3501218	3501342	chr1.1245
chr1	3501543	3501872	chr1.1246
chr1	3501902	3502042	chr1.1247
chr1	3503250	3503272	chr1.1248
chr1	3506680	3506904	chr1.1249
chr1	3507202	3507376	chr1.1250
chr1	3508722	3508783	chr1.1251
chr1	3508889	3509025	chr1.1252
chr1	3509689	3509723	chr1.1253
chr1	3513962	3513988	chr1.1254
chr1	3517561	3517693	chr1.1255
chr1	3525605	3525627	chr1.1256
chr1	3531055	3531168	chr1.1257
chr1	3531173	3531274	chr1.1258
chr1	3531496	3531698	chr1.1259
chr1	3531847	3531940	chr1.1260
chr1	3532136	3532314	chr1.1261
chr1	3533923	3534078	chr1.1262
chr1	3534832	3535028	chr1.1263
chr1	3537398	3537542	chr1.1264
chr1	3537821	3538082	chr1.1265
chr1	3538636	3538763	chr1.1266
chr1	3539821	3539928	chr1.1267
chr1	3540721	3540760	chr1.1268
chr1	3541371	3541501	chr1.1269
chr1	3541581	3541875	chr1.1270
chr1	3542363	3542456	chr1.1271
chr1	3543310	3543523	chr1.1272
chr1	3545173	3546050	chr1.1273
chr1	3546062	3546286	chr1.1274
chr1	3546565	3546684	chr1.1275
chr1	3547515	3547669	chr1.1276
chr1	3549523	3549599	chr1.1277
chr1	3549951	3550819	chr1.1278
chr1	3552200	3552263	chr1.1279
chr1	3553089	3553207	chr1.1280
chr1	3553829	3553985	chr1.1281
chr1	3556354	3556490	chr1.1282
chr1	3556500	3556601	chr1.1283
chr1	3559136	3559186	chr1.1284
chr1	3575048	3575197	chr1.1285
chr1	3588789	3588855	chr1.1286
chr1	3589483	3589605	chr1.1287
chr1	3590145	3590169	chr1.1288
chr1	3594879	3594957	chr1.1289
chr1	3596699	3596748	chr1.1290
chr1	3597095	3597145	chr1.1291
chr1	3597267	3597369	chr1.1292
chr1	3597747	3597888	chr1.1293
chr1	3599317	3599418	chr1.1294
chr1	3603889	3604007	chr1.1295
chr1	3604299	3604370	chr1.1296
chr1	3613699	3613787	chr1.1297
chr1	3613972	3614216	chr1.1298
chr1	3620610	3620723	chr1.1299
chr1	3624543	3624652	chr1.1300
chr1	3628444	3628632	chr1.1301
chr1	3629777	3629894	chr1.1302
chr1	3631005	3631027	chr1.1303
chr1	3633538	3633649	chr1.1304
chr1	3633903	3633978	chr1.1305
chr1	3634051	3634195	chr1.1306
chr1	3634552	3634642	chr1.1307
chr1	3635750	3635873	chr1.1308
chr1	3636423	3636573	chr1.1309
chr1	3637350	3637490	chr1.1310
chr1	3637886	3637981	chr1.1311
chr1	3638529	3638652	chr1.1312
chr1	3639170	3639504	chr1.1313
chr1	3642527	3642609	chr1.1314
chr1	3644204	3644300	chr1.1315
chr1	3649605	3649615	chr1.1316
chr1	3651161	3651183	chr1.1317
chr1	3652030	3653866	chr1.1318
chr1	3658905	3659224	chr1.1319
chr1	3660541	3660666	chr1.1320
chr1	3661880	3661992	chr1.1321
chr1	3663156	3663315	chr1.1322
chr1	3667704	3667855	chr1.1323
chr1	3669043	3669137	chr1.1324
chr1	3669531	3669899	chr1.1325
chr1	3670129	3670261	chr1.1326
chr1	3672958	3673037	chr1.1327
chr1	3673656	3673870	chr1.1328
chr1	3676206	3676312	chr1.1329
chr1	3677824	3678069	chr1.1330
chr1	3678792	3678893	chr1.1331
chr1	3681722	3681908	chr1.1332
chr1	3682218	3682407	chr1.1333
chr1	3687511	3687761	chr1.1334
chr1	3687935	3688026	chr1.1335
chr1	3689084	3689188	chr1.1336
chr1	3690419	3690600	chr1.1337
chr1	3691510	3691628	chr1.1338
chr1	3693272	3693735	chr1.1339
chr1	3695940	3696045	chr1.1340
chr1	3697397	3697488	chr1.1341
chr1	3697544	3697778	chr1.1342
chr1	3699253	3699300	chr1.1343
chr1	3702285	3702901	chr1.1344
chr1	3718566	3718781	chr1.1345
chr1	3721825	3721942	chr1.1346
chr1	3722683	3722883	chr1.1347
chr1	3729597	3729805	chr1.1348
chr1	3729847	3729987	chr1.1349
chr1	3731190	3731221	chr1.1350
chr1	3732181	3732291	chr1.1351
chr1	3732793	3732861	chr1.1352
chr1	3733131	3733169	chr1.1353
chr1	3735689	3735798	chr1.1354
chr1	3736214	3736422	chr1.1355
chr1	3737469	3737649	chr1.1356
chr1	3738718	3738841	chr1.1357
chr1	3738846	3738993	chr1.1358
chr1	3740285	3740460	chr1.1359
chr1	3741193	3741334	chr1.1360
chr1	3741348	3741517	chr1.1361
chr1	3742918	3743117	chr1.1362
chr1	3743338	3743561	chr1.1363
chr1	3743715	3743944	chr1.1364
chr1	3745387	3745544	chr1.1365
chr1	3746031	3746201	chr1.1366
chr1	3748309	3748459	chr1.1367
chr1	3749578	3749748	chr1.1368
chr1	3751330	3751408	chr1.1369
chr1	3751712	3751776	chr1.1370
chr1	3753898	3754129	chr1.1371
chr1	3755031	3755206	chr1.1372
chr1	3758718	3758835	chr1.1373
chr1	3763312	3763623	chr1.1374
chr1	3764027	3764142	chr1.1375
chr1	3765141	3765269	chr1.1376
chr1	3772186	3772425	chr1.1377
chr1	3774397	3774498	chr1.1378
chr1	3776028	3776200	chr1.1379
chr1	3778895	3778997	chr1.1380
chr1	3780409	3780447	chr1.1381
chr1	3787253	3787409	chr1.1382
chr1	3787871	3787906	chr1.1383
chr1	3789901	3791854	chr1.1384
chr1	3796383	3796498	chr1.1385
chr1	3796992	3797482	chr1.1386
chr1	3799306	3799421	chr1.1387
chr1	3806595	3806718	chr1.1388
chr1	3806804	3806911	chr1.1389
chr1	3811654	3811957	chr1.1390
chr1	3820818	3823650	chr1.1391
chr1	3901047	3901063	chr1.1392
chr1	3908782	3908901	chr1.1393
chr1	3908946	3909272	chr1.1394
chr1	3912172	3915183	chr1.1395
chr1	3928911	3929016	chr1.1396
chr1	4383913	4384608	chr1.1397
chr1	4509991	4510098	chr1.1398
chr1	4512024	4512066	chr1.1399
chr1	4543258	4543342	chr1.1400
chr1	4615345	4615375	chr1.1401
chr1	4616222	4616470	chr1.1402
chr1	4623310	4623399	chr1.1403
chr1	4624460	4624519	chr1.1404
chr1	4634889	4634980	chr1.1405
chr1	4637811	4637990	chr1.1406
chr1	4641136	4641305	chr1.1407
chr1	4646809	4647019	chr1.1408
chr1	4650278	4650457	chr1.1409
chr1	4651287	4651599	chr1.1410
chr1	4656274	4656526	chr1.1411
chr1	4662413	4662568	chr1.1412
chr1	4666147	4666286	chr1.1413
chr1	4670874	4671173	chr1.1414
chr1	4671819	4672620	chr1.1415
chr1	4684050	4684188	chr1.1416
chr1	4712176	4712269	chr1.1417
chr1	4716346	4716488	chr1.1418
chr1	4728872	4729058	chr1.1419
chr1	4729772	4729861	chr1.1420
chr1	4732199	4732446	chr1.1421
chr1	4734346	4734478	chr1.1422
chr1	4742464	4742578	chr1.1423
chr1	4742779	4742823	chr1.1424
chr1	4742912	4743108	chr1.1425
chr1	4961529	4961635	chr1.1426
chr1	5050652	5050820	chr1.1427
chr1	5158403	5158510	chr1.1428
chr1	5308849	5308950	chr1.1429
chr1	5492696	5492718	chr1.1430
chr1	5650787	5650943	chr1.1431
chr1	5830087	5830189	chr1.1432
chr1	5845911	5846053	chr1.1433
chr1	5846536	5846681	chr1.1434
chr1	5846982	5847321	chr1.1435
chr1	5847745	5847921	chr1.1436
chr1	5849014	5849106	chr1.1437
chr1	5849676	5850300	chr1.1438
chr1	5850333	5850685	chr1.1439
chr1	5855898	5856489	chr1.1440
chr1	5857117	5857305	chr1.1441
chr1	5857520	5857748	chr1.1442
chr1	5859733	5859946	chr1.1443
chr1	5860949	5861049	chr1.1444
chr1	5862172	5862279	chr1.1445
chr1	5862760	5865497	chr1.1446
chr1	5869009	5869094	chr1.1447
chr1	5869932	5870114	chr1.1448
chr1	5873514	5873676	chr1.1449
chr1	5881102	5881257	chr1.1450
chr1	5887263	5887452	chr1.1451
chr1	5887938	5888131	chr1.1452
chr1	5888278	5888431	chr1.1453
chr1	5889761	5889870	chr1.1454
chr1	5890835	5891026	chr1.1455
chr1	5891235	5891594	chr1.1456
chr1	5891798	5891861	chr1.1457
chr1	5894629	5894732	chr1.1458
chr1	5895368	5895491	chr1.1459
chr1	5896263	5896315	chr1.1460
chr1	5898809	5898831	chr1.1461
chr1	5910295	5910435	chr1.1462
chr1	5915793	5915977	chr1.1463
chr1	5920592	5920666	chr1.1464
chr1	5927649	5927697	chr1.1465
chr1	5929704	5929878	chr1.1466
chr1	5930716	5930899	chr1.1467
chr1	5935346	5935484	chr1.1468
chr1	5944440	5944597	chr1.1469
chr1	5945275	5945366	chr1.1470
chr1	5949390	5949668	chr1.1471
chr1	5949945	5950011	chr1.1472
chr1	5951733	5951907	chr1.1473
chr1	5952194	5952291	chr1.1474
chr1	5956418	5956753	chr1.1475
chr1	5959748	5959837	chr1.1476
chr1	5960873	5961061	chr1.1477
chr1	5967941	5968076	chr1.1478
chr1	5968801	5968937	chr1.1479
chr1	5974890	5975121	chr1.1480
chr1	5975289	5975435	chr1.1481
chr1	5990085	5990308	chr1.1482
chr1	6023215	6023296	chr1.1483
chr1	6023802	6024539	chr1.1484
chr1	6024932	6025024	chr1.1485
chr1	6034183	6034405	chr1.1486
chr1	6035224	6035327	chr1.1487
chr1	6042815	6042891	chr1.1488
chr1	6048711	6048923	chr1.1489
chr1	6055401	6055446	chr1.1490
chr1	6056379	6056495	chr1.1491
chr1	6059289	6059345	chr1.1492
chr1	6063757	6064040	chr1.1493
chr1	6064841	6064922	chr1.1494
chr1	6067850	6067897	chr1.1495
chr1	6068386	6069011	chr1.1496
chr1	6070113	6070159	chr1.1497
chr1	6071654	6071857	chr1.1498
chr1	6073035	6073123	chr1.1499
chr1	6073909	6073954	chr1.1500
chr1	6077046	6077133	chr1.1501
chr1	6077969	6078091	chr1.1502
chr1	6078176	6078273	chr1.1503
chr1	6079279	6079404	chr1.1504
chr1	6079915	6080005	chr1.1505
chr1	6081131	6081458	chr1.1506
chr1	6082469	6082666	chr1.1507
chr1	6084439	6084507	chr1.1508
chr1	6084566	6084741	chr1.1509
chr1	6084828	6084978	chr1.1510
chr1	6086717	6086740	chr1.1511
chr1	6087734	6087833	chr1.1512
chr1	6088014	6088075	chr1.1513
chr1	6088880	6088935	chr1.1514
chr1	6089041	6089157	chr1.1515
chr1	6089262	6089427	chr1.1516
chr1	6092441	6092638	chr1.1517
chr1	6093040	6093174	chr1.1518
chr1	6094421	6094531	chr1.1519
chr1	6094786	6094925	chr1.1520
chr1	6095555	6095646	chr1.1521
chr1	6103751	6103885	chr1.1522
chr1	6104110	6104221	chr1.1523
chr1	6106594	6106755	chr1.1524
chr1	6107163	6107309	chr1.1525
chr1	6107746	6107940	chr1.1526
chr1	6108170	6108260	chr1.1527
chr1	6108412	6108506	chr1.1528
chr1	6109218	6109394	chr1.1529
chr1	6110692	6110866	chr1.1530
chr1	6111145	6111257	chr1.1531
chr1	6111484	6111717	chr1.1532
chr1	6112848	6112976	chr1.1533
chr1	6114277	6114396	chr1.1534
chr1	6116774	6116907	chr1.1535
chr1	6117319	6117507	chr1.1536
chr1	6117876	6118051	chr1.1537
chr1	6119163	6119286	chr1.1538
chr1	6119374	6119513	chr1.1539
chr1	6124774	6124976	chr1.1540
chr1	6125060	6125253	chr1.1541
chr1	6126469	6126579	chr1.1542
chr1	6126670	6126803	chr1.1543
chr1	6128858	6129071	chr1.1544
chr1	6129311	6129519	chr1.1545
chr1	6131500	6131723	chr1.1546
chr1	6131892	6132060	chr1.1547
chr1	6133678	6133803	chr1.1548
chr1	6134476	6134583	chr1.1549
chr1	6135058	6135184	chr1.1550
chr1	6137306	6137546	chr1.1551
chr1	6138245	6138365	chr1.1552
chr1	6141982	6142163	chr1.1553
chr1	6144417	6144518	chr1.1554
chr1	6145400	6145570	chr1.1555
chr1	6150759	6150925	chr1.1556
chr1	6153004	6153274	chr1.1557
chr1	6159213	6159241	chr1.1558
chr1	6162591	6162671	chr1.1559
chr1	6169317	6169464	chr1.1560
chr1	6175574	6175702	chr1.1561
chr1	6180298	6182221	chr1.1562
chr1	6183135	6183490	chr1.1563
chr1	6186013	6186142	chr1.1564
chr1	6188400	6188428	chr1.1565
chr1	6188563	6188664	chr1.1566
chr1	6188757	6188858	chr1.1567
chr1	6189182	6189374	chr1.1568
chr1	6190025	6190955	chr1.1569
chr1	6191524	6191673	chr1.1570
chr1	6191761	6192037	chr1.1571
chr1	6192058	6192187	chr1.1572
chr1	6192570	6192618	chr1.1573
chr1	6192869	6192943	chr1.1574
chr1	6193016	6193586	chr1.1575
chr1	6193667	6193766	chr1.1576
chr1	6194513	6194701	chr1.1577
chr1	6194877	6195064	chr1.1578
chr1	6195328	6195484	chr1.1579
chr1	6195709	6195831	chr1.1580
chr1	6200935	6201017	chr1.1581
chr1	6201882	6203453	chr1.1582
chr1	6203846	6203963	chr1.1583
chr1	6205455	6206702	chr1.1584
chr1	6207726	6207910	chr1.1585
chr1	6214548	6214767	chr1.1586
chr1	6216120	6216291	chr1.1587
chr1	6217051	6217158	chr1.1588
chr1	6217532	6217622	chr1.1589
chr1	6218363	6218620	chr1.1590
chr1	6218782	6218901	chr1.1591
chr1	6220867	6222092	chr1.1592
chr1	6226993	6227094	chr1.1593
chr1	6227194	6227277	chr1.1594
chr1	6227756	6228155	chr1.1595
chr1	6228285	6228683	chr1.1596
chr1	6231984	6232652	chr1.1597
chr1	6232671	6232720	chr1.1598
chr1	6233086	6233272	chr1.1599
chr1	6233984	6234178	chr1.1600
chr1	6234220	6234304	chr1.1601
chr1	6236364	6236795	chr1.1602
chr1	6237196	6237559	chr1.1603
chr1	6241710	6242133	chr1.1604
chr1	6247243	6247343	chr1.1605
chr1	6247535	6247632	chr1.1606
chr1	6247693	6247781	chr1.1607
chr1	6253084	6253205	chr1.1608
chr1	6257157	6257187	chr1.1609
chr1	6260914	6260989	chr1.1610
chr1	6263748	6263934	chr1.1611
chr1	6265370	6265444	chr1.1612
chr1	6265527	6265536	chr1.1613
chr1	6277510	6278152	chr1.1614
chr1	6301138	6301226	chr1.1615
chr1	6309945	6310061	chr1.1616
chr1	6316123	6316216	chr1.1617
chr1	6322046	6322237	chr1.1618
chr1	6326249	6326271	chr1.1619
chr1	6331472	6331617	chr1.1620
chr1	6332348	6332514	chr1.1621
chr1	6334871	6334897	chr1.1622
chr1	6340144	6340287	chr1.1623
chr1	6341472	6341493	chr1.1624
chr1	6342408	6342509	chr1.1625
chr1	6343216	6343335	chr1.1626
chr1	6356739	6356833	chr1.1627
chr1	6367784	6367937	chr1.1628
chr1	6368140	6368314	chr1.1629
chr1	6375903	6376047	chr1.1630
chr1	6376311	6376412	chr1.1631
chr1	6395839	6395930	chr1.1632
chr1	6399162	6399279	chr1.1633
chr1	6401519	6401801	chr1.1634
chr1	6401887	6401988	chr1.1635
chr1	6402253	6402350	chr1.1636
chr1	6402422	6402565	chr1.1637
chr1	6406262	6406284	chr1.1638
chr1	6407602	6407897	chr1.1639
chr1	6410502	6410574	chr1.1640
chr1	6410872	6411067	chr1.1641
chr1	6422900	6423088	chr1.1642
chr1	6423272	6423456	chr1.1643
chr1	6423580	6423713	chr1.1644
chr1	6427127	6427330	chr1.1645
chr1	6428310	6428583	chr1.1646
chr1	6429558	6429654	chr1.1647
chr1	6431287	6431739	chr1.1648
chr1	6432713	6432942	chr1.1649
chr1	6433090	6433117	chr1.1650
chr1	6434249	6434396	chr1.1651
chr1	6434479	6434744	chr1.1652
chr1	6437080	6438844	chr1.1653
chr1	6439830	6439911	chr1.1654
chr1	6440007	6440020	chr1.1655
chr1	6442645	6443577	chr1.1656
chr1	6443826	6444018	chr1.1657
chr1	6444080	6444410	chr1.1658
chr1	6444640	6444822	chr1.1659
chr1	6444965	6445255	chr1.1660
chr1	6445275	6445317	chr1.1661
chr1	6445509	6446270	chr1.1662
chr1	6447017	6447101	chr1.1663
chr1	6447198	6447367	chr1.1664
chr1	6447734	6447920	chr1.1665
chr1	6448086	6448278	chr1.1666
chr1	6448715	6448823	chr1.1667
chr1	6450209	6450220	chr1.1668
chr1	6450471	6451234	chr1.1669
chr1	6451688	6451889	chr1.1670
chr1	6451967	6452098	chr1.1671
chr1	6452190	6452324	chr1.1672
chr1	6452882	6453003	chr1.1673
chr1	6453152	6453291	chr1.1674
chr1	6453381	6453532	chr1.1675
chr1	6453636	6454285	chr1.1676
chr1	6454371	6454456	chr1.1677
chr1	6455067	6455118	chr1.1678
chr1	6455173	6455270	chr1.1679
chr1	6455632	6455822	chr1.1680
chr1	6455897	6456102	chr1.1681
chr1	6456659	6456850	chr1.1682
chr1	6457097	6457238	chr1.1683
chr1	6457690	6457786	chr1.1684
chr1	6458024	6458170	chr1.1685
chr1	6458318	6458340	chr1.1686
chr1	6458577	6458684	chr1.1687
chr1	6460175	6460306	chr1.1688
chr1	6466999	6467167	chr1.1689
chr1	6467772	6467850	chr1.1690
chr1	6468544	6468602	chr1.1691
chr1	6469280	6469302	chr1.1692
chr1	6472683	6472705	chr1.1693
chr1	6479139	6479217	chr1.1694
chr1	6479308	6479343	chr1.1695
chr1	6479966	6479971	chr1.1696
chr1	6482077	6482263	chr1.1697
chr1	6488672	6488860	chr1.1698
chr1	6491629	6491671	chr1.1699
chr1	6493352	6493384	chr1.1700
chr1	6496378	6496438	chr1.1701
chr1	6502091	6502159	chr1.1702
chr1	6508500	6508651	chr1.1703
chr1	6509342	6509477	chr1.1704
chr1	6511640	6511819	chr1.1705
chr1	6514614	6514727	chr1.1706
chr1	6515109	6515408	chr1.1707
chr1	6515926	6516089	chr1.1708
chr1	6524476	6524575	chr1.1709
chr1	6527472	6527665	chr1.1710
chr1	6527691	6527828	chr1.1711
chr1	6532217	6532346	chr1.1712
chr1	6533042	6533263	chr1.1713
chr1	6536753	6537179	chr1.1714
chr1	6537246	6537268	chr1.1715
chr1	6538020	6538212	chr1.1716
chr1	6553555	6553863	chr1.1717
chr1	6557277	6558040	chr1.1718
chr1	6559061	6559275	chr1.1719
chr1	6559596	6559718	chr1.1720
chr1	6561299	6562232	chr1.1721
chr1	6563256	6563947	chr1.1722
chr1	6564704	6564947	chr1.1723
chr1	6568562	6568680	chr1.1724
chr1	6569307	6569441	chr1.1725
chr1	6569843	6569939	chr1.1726
chr1	6570124	6570280	chr1.1727
chr1	6570706	6571928	chr1.1728
chr1	6576011	6576308	chr1.1729
chr1	6578011	6578205	chr1.1730
chr1	6581693	6582100	chr1.1731
chr1	6582396	6582464	chr1.1732
chr1	6584443	6585526	chr1.1733
chr1	6585740	6585841	chr1.1734
chr1	6596367	6596532	chr1.1735
chr1	6596713	6596753	chr1.1736
chr1	6597096	6597255	chr1.1737
chr1	6599403	6599506	chr1.1738
chr1	6602449	6602985	chr1.1739
chr1	6604057	6604285	chr1.1740
chr1	6604838	6605293	chr1.1741
chr1	6606509	6606636	chr1.1742
chr1	6607862	6607940	chr1.1743
chr1	6610409	6611339	chr1.1744
chr1	6612496	6612607	chr1.1745
chr1	6612934	6613001	chr1.1746
chr1	6615016	6616213	chr1.1747
chr1	6616666	6616736	chr1.1748
chr1	6617172	6617432	chr1.1749
chr1	6618321	6618348	chr1.1750
chr1	6618763	6618894	chr1.1751
chr1	6619844	6619988	chr1.1752
chr1	6620093	6620168	chr1.1753
chr1	6620935	6621012	chr1.1754
chr1	6622548	6622705	chr1.1755
chr1	6627204	6627322	chr1.1756
chr1	6627687	6627774	chr1.1757
chr1	6628435	6628626	chr1.1758
chr1	6633663	6633828	chr1.1759
chr1	6634175	6634250	chr1.1760
chr1	6635475	6635599	chr1.1761
chr1	6636553	6636687	chr1.1762
chr1	6650355	6650458	chr1.1763
chr1	6650771	6650858	chr1.1764
chr1	6661040	6661115	chr1.1765
chr1	6663554	6663685	chr1.1766
chr1	6681134	6681188	chr1.1767
chr1	6684375	6684496	chr1.1768
chr1	6702809	6702831	chr1.1769
chr1	6708583	6710056	chr1.1770
chr1	6712366	6712660	chr1.1771
chr1	6767121	6767224	chr1.1772
chr1	6767304	6767491	chr1.1773
chr1	6767540	6767641	chr1.1774
chr1	6767970	6768017	chr1.1775
chr1	6768060	6768248	chr1.1776
chr1	6775976	6775986	chr1.1777
chr1	6779385	6779389	chr1.1778
chr1	6783614	6783673	chr1.1779
chr1	6794787	6794839	chr1.1780
chr1	6802827	6802898	chr1.1781
chr1	6807738	6807858	chr1.1782
chr1	6816348	6816384	chr1.1783
chr1	6854403	6854701	chr1.1784
chr1	6859557	6859727	chr1.1785
chr1	6870300	6870849	chr1.1786
chr1	6871053	6871157	chr1.1787
chr1	6872705	6872727	chr1.1788
chr1	6877175	6877246	chr1.1789
chr1	6888729	6888852	chr1.1790
chr1	6889336	6889418	chr1.1791
chr1	6892149	6892292	chr1.1792
chr1	6893255	6893363	chr1.1793
chr1	6893420	6893546	chr1.1794
chr1	6912558	6912660	chr1.1795
chr1	6912776	6912965	chr1.1796
chr1	6921457	6921597	chr1.1797
chr1	6924007	6924119	chr1.1798
chr1	6939593	6939714	chr1.1799
chr1	6940674	6940779	chr1.1800
chr1	6941064	6941225	chr1.1801
chr1	6951861	6951998	chr1.1802
chr1	6954475	6954548	chr1.1803
chr1	6956404	6956446	chr1.1804
chr1	6956529	6956712	chr1.1805
chr1	6956742	6956858	chr1.1806
chr1	6957304	6957421	chr1.1807
chr1	6968629	6968761	chr1.1808
chr1	6968848	6968988	chr1.1809
chr1	6969046	6969119	chr1.1810
chr1	6971257	6971400	chr1.1811
chr1	6982312	6982457	chr1.1812
chr1	6982571	6982768	chr1.1813
chr1	6983372	6983481	chr1.1814
chr1	6985523	6985624	chr1.1815
chr1	6996897	6997016	chr1.1816
chr1	7000500	7000598	chr1.1817
chr1	7010141	7010236	chr1.1818
chr1	7025538	7025560	chr1.1819
chr1	7026487	7026646	chr1.1820
chr1	7026669	7026775	chr1.1821
chr1	7026925	7027068	chr1.1822
chr1	7029081	7029110	chr1.1823
chr1	7037179	7037287	chr1.1824
chr1	7043928	7044085	chr1.1825
chr1	7052564	7052816	chr1.1826
chr1	7053221	7053243	chr1.1827
chr1	7056766	7056817	chr1.1828
chr1	7058121	7058223	chr1.1829
chr1	7060978	7061004	chr1.1830
chr1	7068110	7068223	chr1.1831
chr1	7068755	7068923	chr1.1832
chr1	7070792	7070904	chr1.1833
chr1	7072865	7072926	chr1.1834
chr1	7073950	7074019	chr1.1835
chr1	7076593	7076750	chr1.1836
chr1	7081554	7081597	chr1.1837
chr1	7085005	7085144	chr1.1838
chr1	7095521	7095683	chr1.1839
chr1	7104610	7104742	chr1.1840
chr1	7128868	7128987	chr1.1841
chr1	7131991	7132296	chr1.1842
chr1	7132297	7132495	chr1.1843
chr1	7136143	7136191	chr1.1844
chr1	7161471	7161610	chr1.1845
chr1	7174960	7175024	chr1.1846
chr1	7182230	7182362	chr1.1847
chr1	7191108	7191326	chr1.1848
chr1	7191772	7191831	chr1.1849
chr1	7205663	7205740	chr1.1850
chr1	7207562	7207638	chr1.1851
chr1	7212631	7212715	chr1.1852
chr1	7230489	7230524	chr1.1853
chr1	7230637	7230744	chr1.1854
chr1	7232137	7232274	chr1.1855
chr1	7238108	7238132	chr1.1856
chr1	7241862	7241973	chr1.1857
chr1	7244169	7244227	chr1.1858
chr1	7245417	7245616	chr1.1859
chr1	7248491	7248611	chr1.1860
chr1	7268835	7269254	chr1.1861
chr1	7275995	7276197	chr1.1862
chr1	7284268	7284662	chr1.1863
chr1	7299604	7299785	chr1.1864
chr1	7299921	7299951	chr1.1865
chr1	7314700	7314804	chr1.1866
chr1	7320883	7320962	chr1.1867
chr1	7333861	7333970	chr1.1868
chr1	7339051	7339202	chr1.1869
chr1	7349318	7349473	chr1.1870
chr1	7352728	7352919	chr1.1871
chr1	7362164	7362324	chr1.1872
chr1	7366888	7366973	chr1.1873
chr1	7368227	7368256	chr1.1874
chr1	7371986	7372086	chr1.1875
chr1	7372305	7372402	chr1.1876
chr1	7387366	7387452	chr1.1877
chr1	7388668	7388850	chr1.1878
chr1	7390337	7390477	chr1.1879
chr1	7391527	7391586	chr1.1880
chr1	7393317	7393431	chr1.1881
chr1	7404351	7404448	chr1.1882
chr1	7412792	7413278	chr1.1883
chr1	7413679	7413720	chr1.1884
chr1	7423243	7423350	chr1.1885
chr1	7423926	7424202	chr1.1886
chr1	7430788	7430816	chr1.1887
chr1	7432711	7432774	chr1.1888
chr1	7438260	7438311	chr1.1889
chr1	7440034	7440066	chr1.1890
chr1	7442293	7442354	chr1.1891
chr1	7450476	7450549	chr1.1892
chr1	7459421	7459517	chr1.1893
chr1	7469826	7469938	chr1.1894
chr1	7471722	7471808	chr1.1895
chr1	7483865	7484099	chr1.1896
chr1	7490228	7490252	chr1.1897
chr1	7494328	7494518	chr1.1898
chr1	7497896	7497952	chr1.1899
chr1	7514336	7514466	chr1.1900
chr1	7517227	7517363	chr1.1901
chr1	7531974	7532119	chr1.1902
chr1	7547801	7547947	chr1.1903
chr1	7549879	7550037	chr1.1904
chr1	7568621	7568718	chr1.1905
chr1	7569324	7569401	chr1.1906
chr1	7574955	7575075	chr1.1907
chr1	7575256	7575344	chr1.1908
chr1	7579227	7579422	chr1.1909
chr1	7591089	7591111	chr1.1910
chr1	7597471	7597519	chr1.1911
chr1	7599123	7599227	chr1.1912
chr1	7613331	7613451	chr1.1913
chr1	7614453	7614591	chr1.1914
chr1	7623007	7623201	chr1.1915
chr1	7624763	7624977	chr1.1916
chr1	7628259	7628381	chr1.1917
chr1	7630051	7630073	chr1.1918
chr1	7632373	7632518	chr1.1919
chr1	7632912	7633004	chr1.1920
chr1	7643283	7643342	chr1.1921
chr1	7644054	7644141	chr1.1922
chr1	7644320	7644514	chr1.1923
chr1	7645999	7647847	chr1.1924
chr1	7650343	7650559	chr1.1925
chr1	7653557	7653685	chr1.1926
chr1	7658225	7658297	chr1.1927
chr1	7660245	7660381	chr1.1928
chr1	7660615	7660620	chr1.1929
chr1	7715094	7715247	chr1.1930
chr1	7718990	7719188	chr1.1931
chr1	7719577	7719657	chr1.1932
chr1	7719901	7720218	chr1.1933
chr1	7720605	7721130	chr1.1934
chr1	7727481	7727670	chr1.1935
chr1	7728491	7728739	chr1.1936
chr1	7730356	7730429	chr1.1937
chr1	7732417	7732438	chr1.1938
chr1	7733845	7734040	chr1.1939
chr1	7735105	7735181	chr1.1940
chr1	7738284	7738316	chr1.1941
chr1	7743249	7743428	chr1.1942
chr1	7749105	7750765	chr1.1943
chr1	7750799	7750849	chr1.1944
chr1	7750852	7750982	chr1.1945
chr1	7751078	7751506	chr1.1946
chr1	7751605	7751684	chr1.1947
chr1	7751825	7752351	chr1.1948
chr1	7754030	7754169	chr1.1949
chr1	7756088	7756159	chr1.1950
chr1	7759803	7759966	chr1.1951
chr1	7760017	7760061	chr1.1952
chr1	7760764	7760817	chr1.1953
chr1	7762272	7762465	chr1.1954
chr1	7767524	7767653	chr1.1955
chr1	7768087	7768234	chr1.1956
chr1	7769367	7769484	chr1.1957
chr1	7770691	7770986	chr1.1958
chr1	7776603	7776656	chr1.1959
chr1	7781171	7781321	chr1.1960
chr1	7783759	7783839	chr1.1961
chr1	7785693	7785801	chr1.1962
chr1	7786338	7786501	chr1.1963
chr1	7791539	7791646	chr1.1964
chr1	7792539	7792995	chr1.1965
chr1	7793081	7793236	chr1.1966
chr1	7801931	7802094	chr1.1967
chr1	7802761	7802887	chr1.1968
chr1	7803113	7803288	chr1.1969
chr1	7809126	7809358	chr1.1970
chr1	7809750	7810463	chr1.1971
chr1	7812480	7812809	chr1.1972
chr1	7818408	7818593	chr1.1973
chr1	7819645	7819797	chr1.1974
chr1	7825318	7825532	chr1.1975
chr1	7826589	7826598	chr1.1976
chr1	7826725	7826746	chr1.1977
chr1	7829338	7829414	chr1.1978
chr1	7830412	7830530	chr1.1979
chr1	7832286	7832331	chr1.1980
chr1	7833458	7833570	chr1.1981
chr1	7835547	7835651	chr1.1982
chr1	7835953	7836079	chr1.1983
chr1	7903481	7903571	chr1.1984
chr1	7915808	7915944	chr1.1985
chr1	7917659	7917791	chr1.1986
chr1	7920336	7920404	chr1.1987
chr1	7920839	7920978	chr1.1988
chr1	7921367	7921476	chr1.1989
chr1	7922541	7922642	chr1.1990
chr1	7936761	7936862	chr1.1991
chr1	7936951	7937052	chr1.1992
chr1	7944009	7944110	chr1.1993
chr1	7945429	7945523	chr1.1994
chr1	7947970	7948073	chr1.1995
chr1	7951991	7952052	chr1.1996
chr1	7953540	7954169	chr1.1997
chr1	7954275	7954605	chr1.1998
chr1	7960298	7960386	chr1.1999
chr1	7967510	7967930	chr1.2000
[truncated: 291,146 more rows]
