# Supplementary material for: Targeted enrichment beyond the consensus coding DNA sequence exome reveals exons with higher variant densities
Source: Genome Biol. 2011 Jul 25;12(7):R68. doi: 10.1186/gb-2011-12-7-r68 (PMC3218830; doi:10.1186/gb-2011-12-7-r68)
Supplement: Additional file 4 — VCR-set targets. Targeted regions in the VCR-set. [file gb-2011-12-7-r68-S4.GZ]

Archive with 1 entries (1 files):
- VCRome.bed
