# Supplementary material for: Targeted enrichment beyond the consensus coding DNA sequence exome reveals exons with higher variant densities
Source: Genome Biol. 2011 Jul 25;12(7):R68. doi: 10.1186/gb-2011-12-7-r68 (PMC3218830; doi:10.1186/gb-2011-12-7-r68)
Supplement: Additional file 4 — VCR-set targets. Targeted regions in the VCR-set. [file gb-2011-12-7-r68-S4.GZ › VCRome.bed]

chr1	7468	7503
chr1	19183	19234
chr1	20838	20973
chr1	25000	25038
chr1	25139	25345
chr1	25583	25945
chr1	58953	59872
chr1	80149	80969
chr1	110637	110796
chr1	118917	119081
chr1	123236	123430
chr1	129937	130203
chr1	136248	139571
chr1	151176	151389
chr1	158472	158631
chr1	163615	163728
chr1	224217	224348
chr1	228280	228422
chr1	248879	248985
chr1	256958	257117
chr1	323991	324135
chr1	332254	332837
chr1	340387	340493
chr1	341834	342240
chr1	357521	358461
chr1	411258	411706
chr1	435876	436019
chr1	443507	443812
chr1	450242	450344
chr1	451613	453714
chr1	460769	461232
chr1	513359	513697
chr1	519477	520012
chr1	520325	520459
chr1	522541	522742
chr1	554161	554254
chr1	610958	611898
chr1	645274	645444
chr1	649600	649794
chr1	671937	675260
chr1	687020	687233
chr1	689965	690169
chr1	703526	703870
chr1	707179	707435
chr1	709612	709934
chr1	730018	730119
chr1	732459	732709
chr1	734864	735304
chr1	735309	735405
chr1	742615	742956
chr1	743965	745078
chr1	751449	752766
chr1	766442	767264
chr1	777913	778010
chr1	778633	779655
chr1	795328	795445
chr1	801988	802147
chr1	837187	840215
chr1	843264	843778
chr1	844577	844936
chr1	851184	851257
chr1	855397	855580
chr1	856281	856333
chr1	861014	861140
chr1	864282	864373
chr1	864517	864704
chr1	866386	866550
chr1	867378	867495
chr1	867652	868302
chr1	868495	868621
chr1	868940	869397
chr1	869936	870044
chr1	870299	870390
chr1	870760	870897
chr1	871415	871530
chr1	871644	872304
chr1	873373	873476
chr1	873732	873847
chr1	876369	876482
chr1	877242	877383
chr1	877654	877844
chr1	878417	878532
chr1	879024	879136
chr1	879246	879326
chr1	881165	881257
chr1	881337	881459
chr1	882136	882269
chr1	882341	883702
chr1	884171	884325
chr1	884457	884553
chr1	885936	886044
chr1	886535	886796
chr1	886871	886994
chr1	887068	887722
chr1	887946	888161
chr1	888351	888497
chr1	888579	888748
chr1	889162	889252
chr1	889349	889424
chr1	889591	889774
chr1	890205	890959
chr1	891774	891858
chr1	891946	892047
chr1	895519	895667
chr1	895763	895845
chr1	895928	896002
chr1	896121	896250
chr1	896319	896452
chr1	896566	896767
chr1	897317	897394
chr1	897530	897668
chr1	898103	898254
chr1	898428	898570
chr1	898742	898884
chr1	899075	899295
chr1	899558	899608
chr1	899684	899819
chr1	900954	901109
chr1	901414	901513
chr1	901741	901885
chr1	904123	905901
chr1	906379	906410
chr1	907307	907337
chr1	924301	924676
chr1	924768	925416
chr1	938159	938437
chr1	938816	938820
chr1	939226	939722
chr1	945415	945617
chr1	947443	947706
chr1	960519	960568
chr1	965907	966124
chr1	966415	966641
chr1	966720	966946
chr1	967198	967406
chr1	968481	968701
chr1	968780	968976
chr1	969065	969267
chr1	969351	969501
chr1	969576	969683
chr1	970403	970521
chr1	970601	970767
chr1	970975	971120
chr1	971206	971332
chr1	971402	971593
chr1	971639	971979
chr1	972062	972201
chr1	972569	972698
chr1	972815	972931
chr1	973018	973139
chr1	973254	973609
chr1	974109	974303
chr1	974478	974695
chr1	974808	975039
chr1	975145	975281
chr1	975475	975573
chr1	975669	975835
chr1	975968	976081
chr1	976274	976287
chr1	976495	976613
chr1	976695	976889
chr1	976970	977059
chr1	977235	977260
chr1	978703	978737
chr1	978995	979221
chr1	979690	979795
chr1	980066	981360
chr1	988303	988532
chr1	991072	991700
chr1	1008135	1008231
chr1	1009157	1009627
chr1	1009723	1009750
chr1	1011120	1011256
chr1	1012381	1012880
chr1	1015595	1015672
chr1	1016118	1016227
chr1	1016520	1016618
chr1	1016714	1016787
chr1	1017233	1017538
chr1	1041302	1041605
chr1	1067981	1069300
chr1	1104458	1104577
chr1	1104607	1104799
chr1	1104899	1104981
chr1	1105276	1105584
chr1	1105725	1105845
chr1	1105973	1106104
chr1	1106983	1107059
chr1	1107603	1107690
chr1	1108118	1108291
chr1	1109162	1109335
chr1	1110211	1110386
chr1	1121842	1121960
chr1	1122335	1122430
chr1	1122680	1123091
chr1	1128833	1129212
chr1	1129276	1129480
chr1	1129641	1129730
chr1	1130612	1130924
chr1	1131627	1131815
chr1	1136797	1136869
chr1	1136946	1137076
chr1	1137184	1137382
chr1	1137880	1137948
chr1	1138234	1138337
chr1	1138637	1138742
chr1	1138905	1139029
chr1	1139225	1139382
chr1	1142754	1143048
chr1	1143700	1146595
chr1	1148486	1148601
chr1	1149074	1149212
chr1	1153710	1154037
chr1	1157134	1157275
chr1	1157521	1160285
chr1	1167790	1167890
chr1	1168077	1168796
chr1	1169196	1169349
chr1	1169433	1169519
chr1	1169623	1169968
chr1	1171756	1171934
chr1	1180445	1180731
chr1	1181287	1181579
chr1	1182234	1182374
chr1	1182450	1182554
chr1	1183300	1186818
chr1	1188588	1188813
chr1	1190025	1190074
chr1	1191340	1191534
chr1	1193104	1193236
chr1	1198095	1198715
chr1	1198741	1199108
chr1	1204310	1204637
chr1	1205553	1205664
chr1	1207406	1207431
chr1	1207501	1207559
chr1	1209220	1209334
chr1	1210813	1210908
chr1	1211168	1211522
chr1	1212010	1212219
chr1	1212351	1212543
chr1	1212750	1213080
chr1	1213181	1213281
chr1	1215513	1215632
chr1	1215719	1215799
chr1	1215879	1215938
chr1	1216137	1216197
chr1	1216307	1216384
chr1	1216496	1216854
chr1	1218806	1218952
chr1	1219065	1219177
chr1	1219332	1219443
chr1	1219644	1219872
chr1	1219960	1220252
chr1	1220689	1220798
chr1	1220978	1221182
chr1	1221257	1221353
chr1	1221453	1221524
chr1	1221667	1221877
chr1	1223064	1223177
chr1	1223255	1223509
chr1	1223612	1223665
chr1	1223809	1223923
chr1	1224587	1224861
chr1	1224917	1225149
chr1	1225215	1225312
chr1	1225400	1225446
chr1	1225751	1225936
chr1	1227230	1227290
chr1	1228164	1228264
chr1	1228404	1228525
chr1	1229328	1229387
chr1	1233011	1233074
chr1	1233886	1233964
chr1	1234157	1234216
chr1	1234328	1235095
chr1	1235876	1235932
chr1	1236151	1236315
chr1	1236572	1236920
chr1	1237101	1237168
chr1	1237260	1237391
chr1	1237468	1237945
chr1	1238029	1238193
chr1	1238277	1238368
chr1	1238751	1238836
chr1	1238974	1240414
chr1	1240437	1240862
chr1	1241399	1242694
chr1	1243865	1243933
chr1	1244097	1244768
chr1	1245698	1245773
chr1	1246238	1246337
chr1	1247150	1247228
chr1	1248423	1248531
chr1	1249823	1249935
chr1	1252153	1252276
chr1	1252483	1253238
chr1	1256588	1256780
chr1	1256880	1257182
chr1	1257266	1258050
chr1	1258163	1258368
chr1	1258501	1258623
chr1	1258748	1259708
chr1	1261384	1261759
chr1	1263219	1263427
chr1	1263511	1263680
chr1	1263764	1263897
chr1	1264529	1264683
chr1	1264824	1264893
chr1	1264978	1265056
chr1	1265280	1265421
chr1	1265489	1265560
chr1	1265652	1265747
chr1	1266909	1267049
chr1	1267295	1267400
chr1	1267605	1267728
chr1	1267931	1268002
chr1	1274138	1274379
chr1	1274589	1274624
chr1	1278543	1278576
chr1	1278846	1278873
chr1	1279090	1279190
chr1	1279272	1279350
chr1	1279435	1279508
chr1	1279596	1279753
chr1	1279924	1280396
chr1	1280486	1280996
chr1	1281923	1281948
chr1	1283698	1283748
chr1	1286484	1287021
chr1	1299043	1299146
chr1	1299242	1299689
chr1	1299947	1300418
chr1	1312473	1312826
chr1	1313019	1313113
chr1	1313196	1313957
chr1	1315472	1315615
chr1	1315701	1315807
chr1	1316008	1316998
chr1	1317921	1317960
chr1	1318024	1318047
chr1	1318638	1318704
chr1	1320636	1320758
chr1	1323475	1323610
chr1	1323839	1324200
chr1	1324261	1324572
chr1	1325839	1327290
chr1	1327325	1327500
chr1	1328739	1329069
chr1	1331051	1331130
chr1	1331468	1331551
chr1	1332151	1332263
chr1	1332373	1332534
chr1	1344342	1344793
chr1	1345294	1345836
chr1	1346039	1347013
chr1	1347711	1347935
chr1	1351370	1351629
chr1	1352796	1353043
chr1	1355217	1355499
chr1	1357047	1357087
chr1	1359420	1359817
chr1	1360991	1361065
chr1	1362049	1362728
chr1	1364323	1366010
chr1	1375926	1376002
chr1	1377288	1377366
chr1	1377607	1377678
chr1	1379587	1379744
chr1	1380702	1380763
chr1	1381033	1381160
chr1	1381467	1381593
chr1	1382371	1382424
chr1	1384403	1384475
chr1	1385992	1386161
chr1	1387842	1387952
chr1	1393625	1395402
chr1	1397127	1397333
chr1	1402516	1402594
chr1	1403886	1403989
chr1	1404291	1404352
chr1	1406109	1406180
chr1	1407380	1407547
chr1	1407787	1407906
chr1	1408292	1408350
chr1	1410258	1410415
chr1	1411024	1411082
chr1	1411352	1411479
chr1	1411786	1411912
chr1	1413105	1413158
chr1	1414446	1414518
chr1	1415499	1415668
chr1	1415805	1415915
chr1	1420727	1423092
chr1	1437511	1437717
chr1	1437772	1437934
chr1	1441254	1441332
chr1	1442409	1442656
chr1	1442928	1443019
chr1	1444163	1444234
chr1	1445383	1445550
chr1	1445790	1445861
chr1	1447986	1448143
chr1	1448753	1448811
chr1	1449081	1449208
chr1	1449515	1449641
chr1	1450482	1450535
chr1	1451703	1451775
chr1	1452403	1452482
chr1	1452937	1453106
chr1	1454465	1454575
chr1	1459168	1459316
chr1	1460428	1460751
chr1	1460831	1461041
chr1	1464926	1465034
chr1	1465532	1465590
chr1	1467308	1467411
chr1	1469111	1469231
chr1	1469980	1470246
chr1	1489777	1490160
chr1	1499720	1499801
chr1	1540873	1540877
chr1	1541750	1544454
chr1	1548631	1548943
chr1	1549016	1549189
chr1	1550037	1550145
chr1	1550233	1550429
chr1	1550528	1550672
chr1	1550788	1551043
chr1	1551892	1551998
chr1	1552079	1552243
chr1	1552316	1552451
chr1	1552538	1552688
chr1	1552915	1553073
chr1	1553261	1553423
chr1	1553515	1553643
chr1	1553731	1553966
chr1	1554375	1554555
chr1	1554627	1554810
chr1	1554881	1554948
chr1	1555534	1555849
chr1	1557460	1557617
chr1	1558024	1558156
chr1	1558222	1558598
chr1	1558989	1559342
chr1	1559443	1559571
chr1	1559689	1559891
chr1	1560397	1560503
chr1	1560988	1561082
chr1	1561161	1561352
chr1	1561557	1561707
chr1	1561906	1562024
chr1	1562121	1562230
chr1	1562305	1562428
chr1	1562632	1562739
chr1	1562986	1563109
chr1	1563724	1563816
chr1	1565500	1565677
chr1	1566271	1566338
chr1	1566885	1567045
chr1	1567129	1567226
chr1	1567609	1567733
chr1	1587083	1587322
chr1	1589628	1589775
chr1	1590965	1591454
chr1	1592810	1592932
chr1	1596764	1596893
chr1	1597365	1597502
chr1	1597679	1598002
chr1	1613747	1614009
chr1	1622906	1623108
chr1	1624205	1624299
chr1	1624378	1624569
chr1	1624774	1624924
chr1	1625122	1625240
chr1	1625337	1625446
chr1	1625521	1626325
chr1	1626940	1627032
chr1	1628707	1628884
chr1	1629478	1629545
chr1	1630092	1630252
chr1	1630336	1630433
chr1	1630777	1630940
chr1	1633562	1633727
chr1	1637644	1637778
chr1	1640626	1640755
chr1	1642894	1643179
chr1	1643886	1643896
chr1	1644006	1644118
chr1	1645098	1645332
chr1	1645556	1645827
chr1	1646712	1646722
chr1	1651544	1653204
chr1	1653753	1653823
chr1	1655988	1656135
chr1	1656502	1656574
chr1	1657115	1657275
chr1	1659619	1659748
chr1	1660220	1660357
chr1	1660534	1660857
chr1	1674202	1674360
chr1	1674865	1674949
chr1	1675349	1675508
chr1	1675582	1675683
chr1	1675842	1676196
chr1	1676672	1676776
chr1	1677556	1677643
chr1	1677801	1678324
chr1	1678405	1678610
chr1	1679663	1679831
chr1	1680399	1680543
chr1	1681032	1681202
chr1	1683250	1683335
chr1	1686526	1686706
chr1	1699587	1699720
chr1	1701203	1701262
chr1	1701580	1701757
chr1	1708629	1708737
chr1	1710351	1710569
chr1	1711693	1711896
chr1	1714543	1715497
chr1	1725706	1725881
chr1	1727773	1727838
chr1	1737054	1737162
chr1	1738985	1739686
chr1	1746695	1746753
chr1	1812118	1812266
chr1	1813432	1813958
chr1	1836579	1836607
chr1	1836983	1837035
chr1	1837739	1837915
chr1	1838050	1838196
chr1	1838272	1838374
chr1	1838445	1838596
chr1	1839180	1839462
chr1	1839551	1839856
chr1	1840191	1840234
chr1	1840343	1840565
chr1	1843585	1843688
chr1	1843887	1844023
chr1	1844283	1844445
chr1	1844665	1844799
chr1	1845073	1845229
chr1	1845689	1845820
chr1	1847081	1847184
chr1	1847526	1847647
chr1	1847755	1847812
chr1	1847950	1849229
chr1	1876876	1877150
chr1	1877918	1878084
chr1	1880418	1880509
chr1	1881262	1881330
chr1	1885047	1885167
chr1	1886186	1886361
chr1	1887669	1887826
chr1	1889933	1890133
chr1	1891957	1892116
chr1	1893278	1893382
chr1	1894235	1894347
chr1	1895323	1895498
chr1	1906680	1906790
chr1	1908235	1908335
chr1	1909422	1909433
chr1	1909810	1909955
chr1	1910187	1910273
chr1	1912188	1912256
chr1	1936663	1936830
chr1	1940722	1940791
chr1	1946240	1946354
chr1	1946632	1946701
chr1	1946816	1947038
chr1	1948875	1948959
chr1	1949453	1949592
chr1	1950409	1950566
chr1	1950849	1951062
chr1	1951281	1951582
chr1	1970896	1970951
chr1	1971166	1971370
chr1	1971929	1972001
chr1	1976739	1977060
chr1	1977782	1977873
chr1	1980839	1980891
chr1	1992597	1992836
chr1	1995552	1995575
chr1	2056560	2056647
chr1	2065508	2065641
chr1	2067325	2067408
chr1	2070170	2070224
chr1	2072088	2072279
chr1	2077293	2077392
chr1	2090816	2090904
chr1	2093353	2093490
chr1	2093599	2093688
chr1	2095195	2095316
chr1	2096052	2096133
chr1	2096522	2096613
chr1	2104869	2105175
chr1	2105289	2105689
chr1	2105881	2105998
chr1	2106220	2106695
chr1	2106769	2106813
chr1	2108456	2108506
chr1	2110341	2114885
chr1	2114937	2115210
chr1	2115296	2115513
chr1	2115986	2116049
chr1	2128854	2129033
chr1	2133847	2134020
chr1	2141833	2142036
chr1	2150065	2151035
chr1	2224276	2224403
chr1	2224583	2224700
chr1	2225138	2225402
chr1	2225591	2225885
chr1	2227318	2227550
chr1	2227875	2228065
chr1	2231194	2231390
chr1	2242681	2242879
chr1	2245395	2245443
chr1	2257767	2257848
chr1	2258015	2258150
chr1	2271715	2273961
chr1	2276746	2276764
chr1	2278730	2278898
chr1	2279890	2280015
chr1	2293100	2293205
chr1	2293779	2293891
chr1	2295759	2295857
chr1	2300357	2300527
chr1	2306276	2306421
chr1	2307105	2307197
chr1	2308717	2308829
chr1	2309537	2309637
chr1	2311223	2311296
chr1	2312756	2312833
chr1	2317082	2317667
chr1	2318414	2318520
chr1	2320713	2320814
chr1	2322155	2322235
chr1	2323395	2323642
chr1	2324333	2324527
chr1	2327064	2327134
chr1	2327782	2327919
chr1	2328018	2328255
chr1	2329750	2330158
chr1	2331669	2331751
chr1	2333689	2333802
chr1	2351636	2351950
chr1	2397887	2398012
chr1	2399774	2399922
chr1	2401032	2401277
chr1	2401480	2401612
chr1	2405746	2405918
chr1	2408205	2408300
chr1	2408471	2408676
chr1	2408896	2409018
chr1	2410505	2410678
chr1	2411058	2411167
chr1	2412490	2412635
chr1	2414399	2414558
chr1	2415681	2415779
chr1	2416154	2416248
chr1	2416786	2416870
chr1	2417905	2418004
chr1	2418126	2418310
chr1	2418800	2418909
chr1	2419821	2419947
chr1	2420042	2420128
chr1	2420382	2420530
chr1	2420939	2426828
chr1	2430145	2430360
chr1	2431160	2431230
chr1	2431355	2431457
chr1	2431976	2432082
chr1	2432636	2432687
chr1	2432926	2432983
chr1	2434186	2434339
chr1	2435300	2435389
chr1	2435652	2435766
chr1	2436860	2437017
chr1	2439462	2439564
chr1	2439814	2439897
chr1	2440441	2440624
chr1	2441099	2441254
chr1	2441620	2441714
chr1	2442021	2442206
chr1	2442399	2442615
chr1	2443016	2443100
chr1	2446899	2447487
chr1	2447762	2447887
chr1	2450767	2451049
chr1	2451144	2451311
chr1	2451409	2451464
chr1	2472290	2474145
chr1	2474389	2474475
chr1	2476312	2476570
chr1	2479705	2479832
chr1	2480082	2480115
chr1	2481021	2481307
chr1	2481454	2481486
chr1	2482264	2482426
chr1	2483000	2483400
chr1	2484510	2484637
chr1	2485144	2485254
chr1	2486245	2486594
chr1	2488682	2488739
chr1	2498316	2498672
chr1	2505423	2505833
chr1	2508184	2508248
chr1	2508389	2508595
chr1	2509039	2509092
chr1	2509634	2510045
chr1	2510220	2510340
chr1	2510708	2512769
chr1	2512855	2512933
chr1	2513230	2513327
chr1	2513953	2514266
chr1	2515112	2515373
chr1	2515683	2515743
chr1	2516088	2516193
chr1	2516574	2516659
chr1	2517307	2517407
chr1	2517859	2517996
chr1	2519505	2519600
chr1	2519952	2520090
chr1	2525182	2525273
chr1	2525445	2525581
chr1	2526856	2526923
chr1	2527546	2527666
chr1	2528272	2528369
chr1	2530637	2530719
chr1	2530968	2531131
chr1	2532579	2532640
chr1	2533425	2533504
chr1	2550629	2550784
chr1	2557654	2557920
chr1	2690130	2690181
chr1	2692243	2692449
chr1	2693905	2694132
chr1	2695927	2696017
chr1	2718659	2719118
chr1	2721251	2721424
chr1	2928110	2929328
chr1	2967530	2968457
chr1	2968713	2970211
chr1	2973760	2974194
chr1	2974645	2974862
chr1	2975683	2975721
chr1	3039996	3040134
chr1	3092548	3092899
chr1	3150510	3150562
chr1	3291575	3291714
chr1	3293099	3293343
chr1	3302914	3303018
chr1	3309214	3309423
chr1	3311162	3311311
chr1	3311918	3312073
chr1	3317807	3319225
chr1	3320983	3321072
chr1	3324251	3324422
chr1	3325090	3325169
chr1	3332004	3332175
chr1	3332474	3332650
chr1	3337295	3337533
chr1	3338389	3338565
chr1	3340100	3340520
chr1	3369508	3370097
chr1	3372571	3372618
chr1	3373591	3373762
chr1	3375303	3375361
chr1	3375856	3376018
chr1	3378081	3378216
chr1	3379501	3379655
chr1	3379816	3380882
chr1	3381131	3381207
chr1	3382393	3382487
chr1	3384298	3384451
chr1	3384847	3385037
chr1	3385940	3386015
chr1	3386235	3386338
chr1	3386871	3387538
chr1	3396951	3397014
chr1	3397335	3397384
chr1	3399062	3399911
chr1	3400194	3400324
chr1	3400419	3400669
chr1	3400794	3400924
chr1	3401036	3401166
chr1	3402313	3402443
chr1	3403078	3403208
chr1	3403411	3403544
chr1	3403656	3403786
chr1	3404794	3404924
chr1	3405121	3405251
chr1	3405561	3405691
chr1	3406011	3406141
chr1	3406219	3406349
chr1	3407056	3407189
chr1	3407389	3407519
chr1	3407600	3407733
chr1	3408219	3408346
chr1	3411631	3411767
chr1	3411845	3411981
chr1	3412531	3412661
chr1	3414218	3414348
chr1	3414981	3415114
chr1	3415498	3415670
chr1	3416293	3416417
chr1	3417206	3417327
chr1	3417973	3418112
chr1	3418429	3418553
chr1	3420973	3421097
chr1	3421825	3421952
chr1	3430547	3430671
chr1	3437503	3437670
chr1	3486248	3486354
chr1	3501761	3501872
chr1	3508889	3509025
chr1	3517561	3517693
chr1	3531055	3531168
chr1	3531496	3531698
chr1	3531847	3531940
chr1	3532136	3532314
chr1	3533923	3534078
chr1	3534832	3535028
chr1	3537398	3537542
chr1	3537821	3538082
chr1	3538636	3538763
chr1	3539821	3539928
chr1	3541420	3541499
chr1	3541583	3541875
chr1	3542367	3542455
chr1	3543418	3543523
chr1	3545173	3546050
chr1	3553089	3553207
chr1	3553831	3553985
chr1	3556354	3556486
chr1	3559136	3559186
chr1	3575048	3575197
chr1	3588789	3588855
chr1	3589483	3589605
chr1	3597329	3597369
chr1	3613972	3614216
chr1	3620610	3620723
chr1	3628444	3628632
chr1	3629777	3629894
chr1	3633538	3633649
chr1	3634051	3634195
chr1	3634552	3634642
chr1	3635750	3635873
chr1	3636423	3636573
chr1	3637350	3637490
chr1	3637886	3637981
chr1	3639170	3639504
chr1	3644204	3644300
chr1	3649605	3649615
chr1	3652030	3653761
chr1	3658905	3659224
chr1	3660541	3660666
chr1	3661880	3661992
chr1	3663156	3663315
chr1	3667704	3667855
chr1	3669043	3669137
chr1	3669531	3669899
chr1	3670129	3670261
chr1	3672958	3673037
chr1	3673656	3673870
chr1	3676206	3676312
chr1	3677824	3678069
chr1	3681722	3681908
chr1	3682218	3682407
chr1	3687511	3687761
chr1	3687935	3688026
chr1	3689084	3689188
chr1	3690419	3690600
chr1	3691510	3691628
chr1	3693272	3693735
chr1	3702285	3702901
chr1	3721825	3721942
chr1	3722683	3722883
chr1	3729597	3729666
chr1	3729847	3729987
chr1	3732181	3732291
chr1	3732793	3732861
chr1	3733131	3733169
chr1	3735689	3735798
chr1	3736214	3736422
chr1	3737469	3737649
chr1	3740285	3740460
chr1	3741348	3741517
chr1	3742918	3743117
chr1	3743338	3743561
chr1	3743715	3743944
chr1	3745387	3745544
chr1	3746031	3746201
chr1	3749578	3749748
chr1	3751330	3751408
chr1	3751712	3751776
chr1	3753898	3754129
chr1	3755031	3755206
chr1	3758718	3758832
chr1	3763312	3763623
chr1	3764027	3764142
chr1	3765141	3765269
chr1	3772186	3772425
chr1	3774397	3774478
chr1	3776028	3776200
chr1	3778895	3778997
chr1	3789930	3791854
chr1	3796383	3796498
chr1	3796992	3797482
chr1	3799306	3799421
chr1	3806595	3806718
chr1	3811654	3811957
chr1	3820818	3823650
chr1	3908782	3908901
chr1	3908946	3909272
chr1	3912172	3915183
chr1	4383913	4384608
chr1	4512024	4512066
chr1	4543258	4543342
chr1	4615345	4615375
chr1	4671819	4672620
chr1	4729772	4729861
chr1	4732199	4732446
chr1	4734346	4734420
chr1	5050652	5050820
chr1	5650787	5650943
chr1	5845911	5846053
chr1	5846536	5846681
chr1	5846984	5847321
chr1	5847748	5847921
chr1	5849015	5849106
chr1	5849676	5850300
chr1	5850386	5850685
chr1	5855898	5856489
chr1	5857117	5857305
chr1	5857520	5857748
chr1	5859733	5859946
chr1	5862760	5865497
chr1	5869932	5870114
chr1	5873514	5873676
chr1	5887263	5887452
chr1	5887938	5888131
chr1	5888278	5888431
chr1	5889761	5889870
chr1	5891798	5891861
chr1	5910295	5910435
chr1	5915793	5915977
chr1	5929750	5929878
chr1	5930716	5930899
chr1	5935346	5935484
chr1	5944440	5944597
chr1	5949945	5950011
chr1	5951733	5951907
chr1	5960916	5961061
chr1	5968801	5968937
chr1	5974890	5975121
chr1	5990085	5990308
chr1	6023215	6023293
chr1	6023814	6024410
chr1	6024477	6024520
chr1	6055401	6055446
chr1	6056379	6056495
chr1	6064841	6064922
chr1	6067850	6067897
chr1	6068386	6069011
chr1	6070113	6070159
chr1	6071654	6071699
chr1	6073035	6073123
chr1	6077046	6077133
chr1	6077969	6078091
chr1	6078176	6078273
chr1	6079282	6079404
chr1	6079915	6080005
chr1	6081131	6081458
chr1	6082469	6082666
chr1	6084566	6084741
chr1	6088014	6088075
chr1	6088880	6088935
chr1	6089041	6089157
chr1	6089262	6089427
chr1	6092441	6092638
chr1	6093040	6093174
chr1	6094421	6094531
chr1	6094786	6094925
chr1	6095555	6095646
chr1	6103751	6103885
chr1	6104140	6104221
chr1	6106594	6106755
chr1	6107163	6107309
chr1	6107746	6107881
chr1	6108170	6108260
chr1	6108412	6108506
chr1	6109218	6109394
chr1	6110692	6110866
chr1	6111145	6111257
chr1	6111484	6111717
chr1	6112850	6112976
chr1	6114277	6114396
chr1	6116774	6116907
chr1	6117364	6117507
chr1	6117876	6118051
chr1	6119163	6119286
chr1	6119374	6119513
chr1	6124774	6124976
chr1	6125060	6125253
chr1	6126469	6126579
chr1	6126670	6126803
chr1	6128858	6129071
chr1	6129311	6129519
chr1	6131500	6131723
chr1	6131892	6132060
chr1	6133678	6133803
chr1	6135058	6135184
chr1	6137306	6137546
chr1	6138245	6138365
chr1	6141982	6142163
chr1	6150796	6150925
chr1	6162591	6162671
chr1	6169318	6169464
chr1	6175576	6175702
chr1	6180298	6182221
chr1	6183135	6183490
chr1	6186013	6186142
chr1	6188400	6188428
chr1	6189182	6189374
chr1	6190025	6190955
chr1	6191527	6191673
chr1	6191761	6192037
chr1	6192060	6192187
chr1	6192570	6192618
chr1	6192869	6192943
chr1	6193016	6193586
chr1	6193667	6193766
chr1	6194513	6194701
chr1	6194877	6195064
chr1	6195328	6195484
chr1	6195712	6195831
chr1	6200935	6201017
chr1	6201882	6203453
chr1	6205455	6206702
chr1	6207726	6207910
chr1	6214548	6214767
chr1	6216120	6216291
chr1	6217532	6217622
chr1	6218363	6218620
chr1	6220867	6222092
chr1	6227012	6227094
chr1	6227194	6227277
chr1	6227756	6228155
chr1	6228285	6228683
chr1	6231984	6232651
chr1	6232671	6232720
chr1	6233086	6233272
chr1	6233984	6234178
chr1	6236364	6236795
chr1	6237196	6237553
chr1	6241710	6242133
chr1	6247243	6247343
chr1	6263748	6263934
chr1	6265370	6265444
chr1	6265527	6265536
chr1	6277510	6278152
chr1	6301138	6301226
chr1	6309945	6310061
chr1	6316123	6316216
chr1	6322079	6322237
chr1	6332395	6332514
chr1	6334871	6334897
chr1	6341472	6341493
chr1	6343216	6343300
chr1	6368140	6368314
chr1	6375903	6376047
chr1	6395839	6395930
chr1	6399162	6399279
chr1	6401519	6401801
chr1	6401887	6401988
chr1	6402253	6402350
chr1	6402422	6402565
chr1	6407602	6407897
chr1	6410872	6411067
chr1	6422900	6423088
chr1	6423272	6423456
chr1	6423580	6423713
chr1	6427127	6427330
chr1	6428310	6428583
chr1	6429558	6429654
chr1	6431287	6431739
chr1	6434249	6434396
chr1	6434479	6434744
chr1	6439830	6439911
chr1	6440007	6440020
chr1	6442645	6443577
chr1	6443826	6444018
chr1	6444080	6444410
chr1	6444640	6444822
chr1	6444965	6445255
chr1	6445275	6445317
chr1	6445509	6446270
chr1	6447017	6447101
chr1	6447198	6447367
chr1	6447734	6447920
chr1	6448086	6448278
chr1	6448715	6448823
chr1	6450209	6450220
chr1	6450471	6451234
chr1	6451688	6451889
chr1	6451981	6452098
chr1	6452190	6452324
chr1	6452882	6453003
chr1	6453152	6453291
chr1	6453381	6453532
chr1	6453636	6454285
chr1	6454404	6454456
chr1	6455173	6455270
chr1	6455632	6455822
chr1	6455897	6456102
chr1	6456659	6456812
chr1	6457097	6457235
chr1	6457693	6457786
chr1	6458108	6458170
chr1	6458577	6458684
chr1	6460175	6460306
chr1	6468544	6468602
chr1	6479139	6479217
chr1	6479966	6479971
chr1	6502091	6502159
chr1	6508500	6508651
chr1	6509342	6509477
chr1	6511640	6511819
chr1	6514614	6514727
chr1	6515109	6515408
chr1	6515926	6516089
chr1	6524476	6524575
chr1	6527472	6527665
chr1	6527691	6527828
chr1	6532217	6532346
chr1	6533042	6533263
chr1	6536753	6537150
chr1	6538020	6538212
chr1	6553555	6553863
chr1	6557277	6558040
chr1	6559061	6559275
chr1	6559596	6559718
chr1	6561299	6562232
chr1	6563256	6563947
chr1	6564704	6564947
chr1	6568565	6568678
chr1	6569341	6569435
chr1	6569851	6569939
chr1	6570124	6570280
chr1	6570706	6571928
chr1	6576011	6576306
chr1	6578011	6578205
chr1	6581693	6582100
chr1	6582396	6582464
chr1	6584443	6585465
chr1	6596713	6596753
chr1	6597096	6597255
chr1	6599403	6599506
chr1	6602449	6602985
chr1	6604057	6604285
chr1	6604838	6605293
chr1	6607865	6607940
chr1	6610409	6611339
chr1	6612934	6613001
chr1	6615016	6616213
chr1	6616666	6616736
chr1	6617172	6617432
chr1	6618321	6618348
chr1	6618763	6618894
chr1	6619844	6619988
chr1	6620093	6620152
chr1	6620941	6621012
chr1	6622548	6622705
chr1	6627204	6627322
chr1	6627687	6627774
chr1	6628435	6628626
chr1	6633663	6633828
chr1	6634175	6634250
chr1	6635475	6635599
chr1	6636557	6636687
chr1	6650355	6650458
chr1	6650771	6650858
chr1	6661040	6661115
chr1	6663554	6663685
chr1	6684375	6684471
chr1	6708583	6710056
chr1	6712366	6712660
chr1	6767304	6767491
chr1	6768177	6768223
chr1	6802827	6802898
chr1	6807738	6807858
chr1	6854403	6854701
chr1	6870300	6870849
chr1	6996898	6996927
chr1	7073950	7074019
chr1	7232137	7232274
chr1	7352728	7352919
chr1	7371986	7372067
chr1	7372305	7372402
chr1	7423926	7424202
chr1	7450476	7450549
chr1	7623046	7623201
chr1	7644372	7644514
chr1	7645999	7647847
chr1	7653557	7653685
chr1	7660245	7660381
chr1	7715094	7715247
chr1	7718990	7719188
chr1	7719577	7719657
chr1	7719901	7720218
chr1	7720605	7721130
chr1	7727481	7727670
chr1	7728491	7728739
chr1	7730356	7730429
chr1	7733845	7734040
chr1	7735105	7735181
chr1	7738284	7738316
chr1	7749105	7750504
chr1	7754030	7754033
chr1	7756088	7756159
chr1	7759806	7759966
chr1	7760764	7760817
chr1	7762272	7762454
chr1	7767524	7767653
chr1	7768087	7768234
chr1	7769367	7769484
chr1	7770691	7770986
chr1	7776603	7776656
chr1	7781171	7781321
chr1	7783759	7783839
chr1	7785693	7785801
chr1	7786338	7786500
chr1	7791539	7791646
chr1	7792539	7792995
chr1	7793084	7793236
chr1	7801931	7802068
chr1	7802761	7802887
chr1	7803113	7803288
chr1	7809126	7809358
chr1	7809750	7810463
chr1	7812480	7812809
chr1	7818408	7818593
chr1	7819645	7819797
chr1	7825318	7825532
chr1	7826589	7826598
chr1	7829338	7829414
chr1	7830412	7830530
chr1	7832286	7832331
chr1	7833458	7833570
chr1	7835547	7835651
chr1	7835953	7836079
chr1	7903481	7903571
chr1	7915808	7915944
chr1	7917659	7917791
chr1	7920336	7920404
chr1	7920839	7920978
chr1	7921367	7921476
chr1	7922541	7922642
chr1	7945432	7945523
chr1	7947970	7948073
chr1	7951991	7952052
chr1	7953540	7954169
chr1	7954275	7954605
chr1	7960298	7960386
chr1	7967510	7967930
chr1	7989159	7989372
chr1	7995856	7997044
chr1	7997954	7998032
chr1	7998141	7998281
chr1	8008804	8008944
chr1	8104120	8105350
chr1	8197725	8197858
chr1	8203043	8203177
chr1	8300755	8300834
chr1	8306952	8307374
chr1	8307944	8308038
chr1	8308464	8308690
chr1	8312855	8313584
chr1	8318083	8318238
chr1	8318725	8318757
chr1	8320462	8320640
chr1	8322139	8322346
chr1	8326393	8326807
chr1	8337589	8337730
chr1	8337733	8337768
chr1	8338065	8338247
chr1	8338746	8338894
chr1	8340842	8341564
chr1	8342410	8342634
chr1	8342758	8344138
chr1	8344409	8344524
chr1	8345329	8345492
chr1	8346702	8346903
chr1	8347392	8347486
chr1	8348458	8348622
chr1	8405373	8405455
chr1	8405813	8406067
chr1	8406207	8406314
chr1	8406661	8406882
chr1	8407434	8407860
chr1	8412473	8412689
chr1	8417279	8417486
chr1	8448571	8448671
chr1	8477709	8477810
chr1	8480051	8480177
chr1	8491272	8491322
chr1	8508404	8508674
chr1	8523859	8523965
chr1	8539120	8539218
chr1	8540063	8540170
chr1	8573430	8573488
chr1	8597206	8597333
chr1	8606955	8607027
chr1	8638618	8638944
chr1	8685700	8685866
chr1	8736076	8736485
chr1	8789423	8789698
chr1	8844005	8844076
chr1	8845532	8845592
chr1	8845880	8845990
chr1	8846536	8846739
chr1	8847930	8848129
chr1	8848924	8849148
chr1	8849762	8849897
chr1	8850633	8850704
chr1	8853097	8853944
chr1	8854536	8854633
chr1	8857469	8857564
chr1	8860153	8860654
chr1	8860860	8860914
chr1	8861225	8861896
chr1	8862210	8862541
chr1	8928532	8928612
chr1	8931908	8932089
chr1	8935046	8935298
chr1	8939782	8939932
chr1	8941555	8941649
chr1	8945232	8945303
chr1	8950304	8950463
chr1	8953512	8953628
chr1	8957267	8957521
chr1	8985945	8986165
chr1	8987397	8987526
chr1	8989955	8990032
chr1	8992788	8992891
chr1	8996170	8996282
chr1	8997326	8997515
chr1	8997762	8997889
chr1	9000868	9001022
chr1	9001854	9001980
chr1	9005563	9005725
chr1	9007621	9007721
chr1	9008940	9008992
chr1	9020231	9020436
chr1	9020542	9020671
chr1	9021076	9021153
chr1	9021473	9021576
chr1	9022197	9022634
chr1	9022709	9022836
chr1	9024266	9024584
chr1	9030255	9030381
chr1	9040093	9040255
chr1	9040797	9040897
chr1	9051827	9051896
chr1	9052149	9052183
chr1	9052343	9052498
chr1	9054318	9054374
chr1	9054694	9054912
chr1	9055721	9055769
chr1	9071017	9071125
chr1	9087064	9087281
chr1	9088131	9088327
chr1	9093921	9094136
chr1	9111290	9111674
chr1	9166278	9166443
chr1	9185224	9185266
chr1	9227580	9228208
chr1	9229611	9229730
chr1	9244704	9244975
chr1	9246154	9247516
chr1	9253790	9253984
chr1	9338537	9339232
chr1	9350093	9350222
chr1	9485866	9486118
chr1	9522337	9522394
chr1	9536270	9536451
chr1	9549928	9550007
chr1	9552902	9553004
chr1	9555990	9556058
chr1	9562598	9562880
chr1	9564943	9565147
chr1	9571575	9571689
chr1	9578534	9578656
chr1	9579503	9579699
chr1	9581093	9581271
chr1	9583749	9584100
chr1	9584713	9584937
chr1	9590201	9590435
chr1	9592484	9592557
chr1	9593150	9593451
chr1	9594397	9594536
chr1	9595630	9595729
chr1	9636423	9636689
chr1	9636842	9637232
chr1	9669979	9670220
chr1	9674319	9674592
chr1	9693100	9693242
chr1	9698185	9698415
chr1	9698493	9698809
chr1	9699084	9699265
chr1	9699603	9699754
chr1	9700181	9700272
chr1	9701338	9701561
chr1	9702565	9702663
chr1	9702756	9702888
chr1	9703078	9703307
chr1	9703386	9703555
chr1	9703771	9703894
chr1	9704088	9704233
chr1	9704405	9704506
chr1	9704619	9704799
chr1	9704888	9705002
chr1	9705172	9705252
chr1	9705769	9705938
chr1	9706613	9706738
chr1	9706920	9707067
chr1	9707448	9707582
chr1	9709553	9709692
chr1	9710564	9711565
chr1	9713152	9713351
chr1	9713850	9714036
chr1	9714405	9714542
chr1	9716045	9716192
chr1	9716616	9716788
chr1	9717592	9717820
chr1	9718111	9718261
chr1	9718529	9718688
chr1	9720142	9720200
chr1	9723738	9723902
chr1	9726528	9726651
chr1	9727039	9727289
chr1	9732105	9732292
chr1	9732408	9732813
chr1	9734117	9734327
chr1	9737758	9737955
chr1	9739125	9739156
chr1	9755916	9756040
chr1	9806287	9806379
chr1	9832630	9832800
chr1	9833362	9833422
chr1	9853831	9853923
chr1	9854613	9854710
chr1	9884668	9884762
chr1	9913043	9913103
chr1	9914535	9914826
chr1	9915447	9915544
chr1	9917406	9917506
chr1	9918136	9918273
chr1	9919163	9919265
chr1	9925268	9925395
chr1	9932282	9932620
chr1	9954662	9955149
chr1	9958236	9958421
chr1	9963675	9963816
chr1	9963900	9963945
chr1	9964945	9965347
chr1	9965658	9966315
chr1	9966927	9967214
chr1	9967780	9968147
chr1	9979903	9979977
chr1	9989612	9989827
chr1	9990214	9990394
chr1	9990817	9990920
chr1	9998426	9998478
chr1	10016315	10016340
chr1	10054672	10054860
chr1	10055098	10055191
chr1	10055545	10055764
chr1	10078105	10078242
chr1	10083752	10083841
chr1	10085592	10085831
chr1	10088160	10088390
chr1	10088841	10089229
chr1	10100103	10100246
chr1	10102157	10102259
chr1	10104606	10104722
chr1	10109438	10109523
chr1	10112036	10112094
chr1	10113144	10113262
chr1	10113359	10113459
chr1	10115013	10115128
chr1	10117632	10117832
chr1	10119711	10119851
chr1	10127584	10128245
chr1	10129607	10129736
chr1	10131828	10131928
chr1	10133970	10134207
chr1	10141000	10141128
chr1	10143786	10143932
chr1	10150780	10150916
chr1	10153782	10153975
chr1	10161288	10161464
chr1	10162060	10162208
chr1	10162539	10162662
chr1	10214973	10215080
chr1	10238891	10238969
chr1	10241137	10241318
chr1	10244549	10244616
chr1	10250024	10250204
chr1	10250796	10250909
chr1	10254146	10254225
chr1	10254885	10254952
chr1	10255658	10255677
chr1	10258072	10258149
chr1	10258965	10259045
chr1	10260630	10260774
chr1	10261741	10261784
chr1	10264966	10265179
chr1	10273726	10273807
chr1	10274691	10274980
chr1	10277730	10277811
chr1	10278304	10278412
chr1	10279226	10279311
chr1	10279541	10279723
chr1	10279818	10279892
chr1	10285807	10287293
chr1	10302687	10302782
chr1	10304353	10304503
chr1	10306528	10306708
chr1	10307402	10307541
chr1	10308755	10309005
chr1	10317164	10317284
chr1	10319301	10319388
chr1	10319718	10319849
chr1	10320015	10320179
chr1	10322413	10322505
chr1	10324694	10324814
chr1	10325876	10325933
chr1	10328489	10328599
chr1	10330405	10330473
chr1	10331293	10331379
chr1	10335275	10335382
chr1	10343573	10343689
chr1	10344336	10344471
chr1	10345927	10345990
chr1	10347744	10347891
chr1	10348053	10348294
chr1	10351111	10351184
chr1	10353785	10353908
chr1	10356960	10357111
chr1	10357498	10357692
chr1	10357899	10358019
chr1	10359189	10359233
chr1	10360983	10361048
chr1	10381761	10381770
chr1	10382272	10382653
chr1	10383036	10383217
chr1	10385714	10385781
chr1	10386804	10386924
chr1	10390714	10390785
chr1	10394061	10394197
chr1	10395705	10395896
chr1	10399630	10399762
chr1	10400019	10400154
chr1	10401469	10401570
chr1	10402060	10402475
chr1	10413161	10413213
chr1	10416485	10416610
chr1	10417300	10417335
chr1	10422990	10423058
chr1	10424908	10425302
chr1	10432717	10432967
chr1	10434020	10434602
chr1	10441733	10441983
chr1	10444133	10444347
chr1	10445677	10445854
chr1	10446074	10446265
chr1	10449833	10449977
chr1	10451820	10451983
chr1	10454966	10455124
chr1	10457610	10457647
chr1	10477917	10477966
chr1	10518856	10519217
chr1	10581881	10582011
chr1	10600975	10601062
chr1	10605662	10605931
chr1	10606983	10607082
chr1	10609915	10610008
chr1	10612174	10612632
chr1	10621358	10621408
chr1	10621585	10622704
chr1	10625502	10625645
chr1	10625803	10625956
chr1	10627560	10627733
chr1	10628771	10628971
chr1	10630440	10630784
chr1	10631713	10631837
chr1	10631926	10632082
chr1	10633335	10633400
chr1	10633584	10633745
chr1	10636020	10636863
chr1	10637062	10637236
chr1	10638292	10638458
chr1	10639289	10639381
chr1	10641151	10641221
chr1	10642345	10644043
chr1	10647726	10648216
chr1	10676517	10676534
chr1	10676940	10677124
chr1	10688135	10688220
chr1	10930286	10932459
chr1	10936662	10936787
chr1	10937633	10937831
chr1	10939666	10939752
chr1	10940228	10940398
chr1	10941357	10941397
chr1	10946771	10946841
chr1	10996371	10996610
chr1	10999487	10999652
chr1	11001376	11001518
chr1	11003072	11003244
chr1	11004767	11005299
chr1	11005836	11005893
chr1	11006707	11007664
chr1	11007753	11008136
chr1	11008194	11008384
chr1	11009528	11010293
chr1	11012819	11012895
chr1	11013391	11013527
chr1	11017471	11017551
chr1	11020336	11020456
chr1	11025518	11025843
chr1	11025982	11026180
chr1	11027583	11027598
chr1	11028051	11028184
chr1	11029199	11029378
chr1	11029534	11029764
chr1	11029846	11029872
chr1	11037508	11037530
chr1	11037605	11037849
chr1	11038424	11038571
chr1	11038654	11038739
chr1	11039247	11039402
chr1	11041353	11041537
chr1	11041868	11042331
chr1	11042420	11042665
chr1	11049361	11049393
chr1	11050651	11050729
chr1	11051288	11051569
chr1	11052202	11052375
chr1	11053302	11055742
chr1	11056577	11056653
chr1	11056874	11056971
chr1	11059485	11059593
chr1	11060008	11060088
chr1	11060244	11060296
chr1	11062354	11062467
chr1	11063142	11063557
chr1	11063725	11063883
chr1	11065177	11065268
chr1	11065331	11065523
chr1	11070091	11070236
chr1	11070443	11070555
chr1	11070766	11070843
chr1	11073197	11073313
chr1	11073657	11073824
chr1	11074136	11074242
chr1	11078401	11078526
chr1	11080663	11080801
chr1	11082364	11082499
chr1	11084444	11084745
chr1	11090128	11090145
chr1	11090824	11090931
chr1	11091933	11092015
chr1	11092292	11092374
chr1	11095495	11095562
chr1	11096961	11097274
chr1	11097456	11097532
chr1	11098039	11098172
chr1	11099647	11099731
chr1	11103889	11104013
chr1	11104622	11104771
chr1	11107141	11107278
chr1	11109265	11109441
chr1	11109653	11109789
chr1	11110267	11110451
chr1	11110647	11110771
chr1	11111097	11111197
chr1	11111498	11111596
chr1	11112381	11112483
chr1	11113172	11113422
chr1	11115723	11115842
chr1	11116994	11117111
chr1	11121947	11122080
chr1	11122176	11122305
chr1	11127291	11127690
chr1	11129319	11129436
chr1	11131913	11132182
chr1	11132769	11132871
chr1	11139795	11139936
chr1	11150085	11150162
chr1	11172223	11172600
chr1	11174913	11175015
chr1	11176223	11176419
chr1	11177104	11177304
chr1	11177497	11177823
chr1	11181901	11182048
chr1	11182184	11182348
chr1	11187204	11187348
chr1	11191955	11192103
chr1	11193457	11193551
chr1	11194955	11195119
chr1	11195439	11195553
chr1	11196042	11196211
chr1	11198791	11198879
chr1	11211311	11211563
chr1	11213568	11213699
chr1	11213943	11214079
chr1	11215079	11215173
chr1	11216041	11216132
chr1	11216786	11216910
chr1	11220486	11220693
chr1	11221045	11221262
chr1	11222946	11223192
chr1	11224196	11224326
chr1	11225757	11225945
chr1	11230268	11230378
chr1	11230462	11230739
chr1	11236482	11236618
chr1	11238635	11238837
chr1	11239576	11239810
chr1	11241128	11241238
chr1	11241891	11242054
chr1	11256175	11256705
chr1	11268287	11268776
chr1	11277516	11278694
chr1	11461881	11462017
chr1	11463901	11464605
chr1	11483633	11484733
chr1	11485321	11485542
chr1	11497033	11497171
chr1	11498012	11498148
chr1	11498644	11498806
chr1	11500106	11500247
chr1	11501998	11502148
chr1	11502362	11502525
chr1	11503330	11503493
chr1	11506585	11506700
chr1	11507819	11507957
chr1	11509294	11509480
chr1	11512199	11512331
chr1	11512430	11512604
chr1	11513550	11513678
chr1	11514208	11514355
chr1	11516437	11516472
chr1	11517024	11517185
chr1	11517654	11517769
chr1	11518121	11518289
chr1	11518967	11519331
chr1	11595433	11596000
chr1	11631337	11631473
chr1	11631730	11631870
chr1	11632422	11632519
chr1	11632588	11632719
chr1	11633109	11633479
chr1	11636034	11636174
chr1	11636674	11636842
chr1	11636962	11636985
chr1	11638283	11638430
chr1	11638479	11638745
chr1	11640910	11641038
chr1	11641176	11641273
chr1	11641379	11641516
chr1	11643773	11643950
chr1	11645268	11645762
chr1	11645785	11645969
chr1	11651302	11651589
chr1	11653909	11654037
chr1	11654571	11654709
chr1	11655920	11656057
chr1	11656258	11656496
chr1	11657418	11657461
chr1	11657725	11657819
chr1	11658299	11658376
chr1	11658513	11658785
chr1	11659452	11659593
chr1	11660099	11660259
chr1	11662996	11663246
chr1	11688902	11689354
chr1	11691918	11692110
chr1	11694494	11694610
chr1	11694983	11695074
chr1	11697762	11697853
chr1	11702227	11702341
chr1	11718852	11718880
chr1	11727176	11727213
chr1	11728446	11729317
chr1	11730083	11730190
chr1	11731058	11731255
chr1	11732720	11733133
chr1	11737068	11737447
chr1	11754765	11754904
chr1	11758078	11758255
chr1	11759107	11759283
chr1	11759772	11760955
chr1	11761303	11761461
chr1	11761569	11761725
chr1	11761766	11762264
chr1	11762445	11762655
chr1	11764832	11764978
chr1	11766817	11767238
chr1	11767791	11767934
chr1	11770031	11770692
chr1	11770792	11771023
chr1	11771295	11771391
chr1	11771913	11772230
chr1	11773323	11773543
chr1	11773850	11773971
chr1	11774921	11775024
chr1	11776550	11776734
chr1	11777001	11777183
chr1	11777372	11777508
chr1	11777741	11777993
chr1	11778849	11779044
chr1	11782855	11782967
chr1	11783804	11784044
chr1	11785524	11785830
chr1	11786048	11786159
chr1	11788906	11788994
chr1	11789774	11789835
chr1	11798489	11798556
chr1	11799258	11799325
chr1	11802131	11802199
chr1	11803005	11803029
chr1	11805338	11805446
chr1	11805882	11805925
chr1	11806350	11806478
chr1	11807129	11807198
chr1	11808799	11808869
chr1	11809732	11809866
chr1	11810749	11810864
chr1	11811101	11811269
chr1	11811839	11811967
chr1	11816158	11816283
chr1	11816520	11816675
chr1	11816879	11817040
chr1	11817127	11817235
chr1	11818610	11818798
chr1	11819642	11819801
chr1	11819986	11820144
chr1	11820978	11821087
chr1	11821178	11821638
chr1	11822786	11822868
chr1	11828652	11828659
chr1	11829756	11830724
chr1	11840298	11840316
chr1	11840857	11841114
chr1	11841345	11841478
chr1	11841491	11841545
chr1	11902958	11902977
chr1	11905162	11906134
chr1	11907848	11908882
chr1	11917423	11917500
chr1	11927165	11927307
chr1	11930619	11930712
chr1	11932416	11932551
chr1	11933000	11933165
chr1	11935266	11935380
chr1	11937217	11937239
chr1	11937473	11937538
chr1	11939560	11939659
chr1	11939733	11939838
chr1	11940485	11940589
chr1	11941159	11941292
chr1	11943289	11943412
chr1	11946175	11946281
chr1	11946818	11946945
chr1	11947287	11947430
chr1	11948123	11948238
chr1	11948894	11949059
chr1	11949630	11949736
chr1	11953313	11953461
chr1	11955515	11955642
chr1	11957296	11958187
chr1	11971808	11971988
chr1	11975198	11975335
chr1	11978799	11978963
chr1	11979940	11980066
chr1	11981413	11981523
chr1	11981631	11981740
chr1	11984044	11984199
chr1	11984412	11984481
chr1	11984625	11984748
chr1	11986635	11986763
chr1	11987152	11987258
chr1	11987468	11987572
chr1	11988354	11988576
chr1	11989181	11989338
chr1	11989696	11989894
chr1	11992235	11992371
chr1	11994139	11994210
chr1	11995561	11995856
chr1	11995949	11996055
chr1	12004370	12004485
chr1	12004738	12005087
chr1	12005476	12005562
chr1	12011676	12011786
chr1	12011866	12012252
chr1	12012408	12012539
chr1	12012671	12012769
chr1	12013909	12014048
chr1	12014184	12014688
chr1	12046242	12046306
chr1	12067107	12067196
chr1	12079744	12079862
chr1	12087022	12087176
chr1	12092209	12092301
chr1	12092684	12092849
chr1	12094541	12094659
chr1	12098220	12098374
chr1	12105927	12106022
chr1	12106358	12106472
chr1	12108594	12108697
chr1	12108826	12108881
chr1	12118231	12118258
chr1	12120872	12121081
chr1	12124930	12126852
chr1	12149735	12149814
chr1	12171439	12171540
chr1	12173600	12173730
chr1	12174417	12174568
chr1	12175074	12175169
chr1	12175506	12175743
chr1	12176598	12176677
chr1	12177227	12177263
chr1	12184610	12184816
chr1	12189383	12191873
chr1	12216910	12217008
chr1	12225156	12225235
chr1	12226889	12227081
chr1	12227180	12227262
chr1	12231866	12232248
chr1	12236365	12236471
chr1	12238976	12239148
chr1	12239630	12239732
chr1	12240578	12240748
chr1	12243336	12243439
chr1	12243591	12243794
chr1	12244544	12244725
chr1	12249524	12249656
chr1	12250488	12250565
chr1	12251349	12251521
chr1	12253637	12253769
chr1	12255646	12255780
chr1	12258468	12260683
chr1	12262142	12262295
chr1	12265348	12266381
chr1	12270866	12270958
chr1	12273641	12273769
chr1	12276167	12276349
chr1	12281845	12282029
chr1	12287149	12287373
chr1	12291074	12291286
chr1	12294097	12294270
chr1	12294456	12294570
chr1	12296758	12296972
chr1	12300715	12300982
chr1	12302140	12302275
chr1	12304452	12304609
chr1	12305179	12305391
chr1	12306349	12306425
chr1	12310291	12310499
chr1	12312472	12312563
chr1	12315869	12316011
chr1	12318348	12320633
chr1	12320874	12320950
chr1	12324423	12324530
chr1	12325542	12325696
chr1	12328017	12328154
chr1	12329248	12329297
chr1	12331466	12331618
chr1	12331807	12332019
chr1	12336617	12336866
chr1	12338542	12338735
chr1	12339041	12339169
chr1	12341101	12341245
chr1	12345362	12345494
chr1	12345714	12345891
chr1	12351109	12351234
chr1	12352108	12352345
chr1	12356391	12356501
chr1	12361068	12361233
chr1	12362128	12362238
chr1	12365621	12365802
chr1	12367905	12368020
chr1	12368830	12368981
chr1	12382824	12382975
[truncated: 204,969 more rows]
